# Supplementary material for: 2-[(Phenyl­carbamo­yl)amino]­butyl N-phenyl­carbamate
Source: Acta Crystallogr Sect E Struct Rep Online. 2012 Sep 8;68(Pt 10):o2905. doi: 10.1107/S1600536812038081 (PMC3470254; doi:10.1107/S1600536812038081)
Supplement: Supplementary file 1 [file e-68-o2905-sup1.cif]

##############################################################################
#                                                                            #
# This CIF contains the data in a paper accepted for publication in          #
# Acta Crystallographica Section E. It conforms to the requirements of       #
# Notes for Authors for Acta Crystallographica Section E, and has been       #
# peer reviewed under the auspices of the IUCr Commission on Journals.       #
#                                                                            #
# Full details of the Crystallographic Information File format               #
# are given in the paper "The Crystallographic Information File (CIF):       #
# a New Standard Archive File for Crystallography" by S. R. Hall, F. H.      #
# Allen and I. D. Brown [Acta Cryst. (1991), A47, 655-685].                  #
#                                                                            #
# The current version of the core CIF dictionary is obtainable from          #
# ftp://ftp.iucr.org/pub/cif_core.dic.                                       #
#                                                                            #
# Software is freely available for graphical display of the structure(s)     #
# in this CIF. For information consult the CIF software page                 #
# http://www.iucr.org/resources/cif/software.                                #
#                                                                            #
# This file may be used for bona fide research purposes within the           #
# scientific community so long as proper attribution is given to the journal # 
# article from which it was obtained.                                        #
#                                                                            #
##############################################################################
data_global
_audit_creation_method     'PLATON <TABLE ACC> option'
_journal_date_recd_electronic     2012-09-04
_journal_date_accepted     2012-09-05
_journal_name_full     'Acta Crystallographica, Section E'
_journal_year     2012
_journal_volume     68
_journal_issue     10
_journal_page_first     o2905
_journal_page_last     o2905
_journal_paper_category     QO
_journal_paper_doi     10.1107/S1600536812038081
_journal_coeditor_code     HG5248
_publ_contact_author_name
;
Mehmet Akkurt
;
_publ_contact_author_address
;
     Department of Physics
     Faculty of Sciences
     Erciyes University
     38039 Kayseri
     Turkey
;
_publ_contact_author_email     'akkurt@erciyes.edu.tr'
_publ_contact_author_fax     '+90-352-2076666 extra 33106'
_publ_contact_author_phone     '+90-352-2076666 extra 33106'
_publ_section_title
;
2-[(Phenylcarbamoyl)amino]butyl <i>N</i>-phenylcarbamate
;
loop_
    _publ_author_name
    _publ_author_address
    'Shaaban K. Mohamed'
;
Chemistry and Environmental Division
Manchester Metropolitan University
Manchester M1 5GD
England
;
    'Goran A. Bogdanovi\'c'
;
'Vin\<ca' Institute of Nuclear Sciences,
Laboratory of Theoretical Physics and Condensed Matter Physics,
University of Belgrade,
PO Box 522,
11001 Belgrade,
Serbia
;
    'Mehmet Akkurt'
;
Department of Physics,
Faculty of Sciences,
Erciyes University,
38039 Kayseri,
Turkey
;
    'Antar A. Abdelhamid'
;
Chemistry and Environmental Division
Manchester Metropolitan University
Manchester M1 5GD
England
;
    'Sabry H. H. Younes'
;
School Department of Chemistry,
Faculty of Science,
Sohag University,
82524 Sohag,
Egypt
;
data_I
_chemical_name_systematic
;
2-[(Phenylcarbamoyl)amino]butyl <i>N</i>-phenylcarbamate
;
_chemical_name_common     ?
_chemical_formula_moiety     'C18 H21 N3 O3'
_chemical_formula_sum     'C18 H21 N3 O3'
_chemical_formula_structural     ?
_chemical_formula_iupac     'C18 H21 N3 O3'
_chemical_formula_weight     327.38
_chemical_melting_point     ?
_symmetry_cell_setting     monoclinic
_symmetry_space_group_name_H-M     'C c'
_symmetry_space_group_name_Hall     'C -2yc'
loop_
    _symmetry_equiv_pos_site_id
    _symmetry_equiv_pos_as_xyz
    1 x,y,z
    2 x,-y,1/2+z
    3 1/2+x,1/2+y,z
    4 1/2+x,1/2-y,1/2+z
_cell_length_a     10.722(5)
_cell_length_b     22.297(3)
_cell_length_c     9.109(3)
_cell_angle_alpha     90
_cell_angle_beta     123.570(6)
_cell_angle_gamma     90
_cell_volume     1814.5(11)
_cell_formula_units_Z     4
_cell_measurement_reflns_used     838
_cell_measurement_theta_min     3.9619
_cell_measurement_theta_max     72.4955
_cell_measurement_temperature     293(2)
_cell_special_details
;
;
_exptl_crystal_description     plate
_exptl_crystal_colour     colourless
_exptl_crystal_size_max     0.14
_exptl_crystal_size_mid     0.12
_exptl_crystal_size_min     0.07
_exptl_crystal_size_rad     ?
_exptl_crystal_density_diffrn     1.198
_exptl_crystal_density_meas     ?
_exptl_crystal_density_method     'Not Measured'
_exptl_crystal_F_000     696
_exptl_absorpt_coefficient_mu     0.675
_exptl_absorpt_correction_type     none
_exptl_absorpt_process_details     ?
_exptl_absorpt_correction_T_min     ?
_exptl_absorpt_correction_T_max     ?
_exptl_special_details
;
;
_diffrn_ambient_temperature     293(2)
_diffrn_radiation_type     CuK\a
_diffrn_radiation_wavelength     1.54184
_diffrn_radiation_source     'Enhance (Cu) X-ray Source'
_diffrn_radiation_monochromator     graphite
_diffrn_measurement_device_type
                               'Oxford Diffraction Xcalibur (Sapphire3, Gemini)'
_diffrn_measurement_method     '\w scans'
_diffrn_detector_area_resol_mean     16.3280
_diffrn_reflns_number     2915
_diffrn_reflns_av_R_equivalents     0.0243
_diffrn_reflns_av_sigmaI/netI     0.0352
_diffrn_reflns_theta_min     3.97
_diffrn_reflns_theta_max     72.65
_diffrn_reflns_theta_full     66.50
_diffrn_measured_fraction_theta_max     0.925
_diffrn_measured_fraction_theta_full     0.960
_diffrn_reflns_limit_h_min     -10
_diffrn_reflns_limit_h_max     13
_diffrn_reflns_limit_k_min     -26
_diffrn_reflns_limit_k_max     27
_diffrn_reflns_limit_l_min     -11
_diffrn_reflns_limit_l_max     8
_diffrn_reflns_reduction_process
;
;
_refine_special_details
;
Refinement on <i>F</i>^2^ for ALL reflections except those flagged by the user
for potential systematic errors. Weighted <i>R</i>-factors <i>wR</i> and all
goodnesses of fit <i>S</i> are based on <i>F</i>^2^, conventional
<i>R</i>-factors <i>R</i> are based on <i>F</i>, with <i>F</i> set to zero for
negative <i>F</i>^2^. The observed criterion of <i>F</i>^2^ > \s(<i>F</i>^2^)
is used only for calculating -<i>R</i>-factor-obs <i>etc</i>. and is not
relevant to the choice of reflections for refinement. <i>R</i>-factors based
on <i>F</i>^2^ are statistically about twice as large as those based on
<i>F</i>, and <i>R</i>-factors based on ALL data will be even larger.
;
_reflns_number_total     1676
_reflns_number_gt     1264
_reflns_threshold_expression     I>2\s(I)
_refine_ls_structure_factor_coef     Fsqd
_refine_ls_matrix_type     full
_refine_ls_R_factor_all     0.0661
_refine_ls_R_factor_gt     0.0517
_refine_ls_wR_factor_gt     0.1337
_refine_ls_wR_factor_ref     0.1545
_refine_ls_goodness_of_fit_ref     1.051
_refine_ls_restrained_S_all     1.049
_refine_ls_number_reflns     1676
_refine_ls_number_parameters     231
_refine_ls_number_restraints     5
_refine_ls_number_constraints     ?
_refine_ls_hydrogen_treatment     mixed
_refine_ls_weighting_scheme     calc
_refine_ls_weighting_details
                 'calc w=1/[\s^2^(Fo^2^)+(0.0822P)^2^] where P=(Fo^2^+2Fc^2^)/3'
_atom_sites_solution_hydrogens     geom
_atom_sites_solution_primary     direct
_atom_sites_solution_secondary     difmap
_refine_ls_shift/su_max     0.000
_refine_ls_shift/su_mean     0.000
_refine_diff_density_max     0.221
_refine_diff_density_min     -0.218
_refine_ls_extinction_method     'SHELXL97 (Sheldrick, 2008)'
_refine_ls_extinction_coef     0.0019(5)
_refine_ls_extinction_expression
                                  'FC^*^=KFC[1+0.001XFC^2^\L^3^/SIN(2\Q)]^-1/4^'
_refine_ls_abs_structure_details     ?
_refine_ls_abs_structure_Flack     ?
loop_
    _atom_type_symbol
    _atom_type_description
    _atom_type_scat_dispersion_real
    _atom_type_scat_dispersion_imag
    _atom_type_scat_source
    C C 0.0181 0.0091 ' International Tables Vol C Tables 4.2.6.8 and 6.1.1.4'
    H H 0.0000 0.0000 ' International Tables Vol C Tables 4.2.6.8 and 6.1.1.4'
    N N 0.0311 0.0180 ' International Tables Vol C Tables 4.2.6.8 and 6.1.1.4'
    O O 0.0492 0.0322 ' International Tables Vol C Tables 4.2.6.8 and 6.1.1.4'
_computing_data_collection
;
CrysAlis PRO (Oxford Diffraction, 2009)
;
_computing_cell_refinement
;
CrysAlis PRO (Oxford Diffraction, 2009)
;
_computing_data_reduction
;
CrysAlis PRO (Oxford Diffraction, 2009)
;
_computing_structure_solution     'SHELXS97 (Sheldrick, 2008)'
_computing_structure_refinement     'SHELXL97 (Sheldrick, 2008)'
_computing_molecular_graphics
                  'ORTEP-3 for Windows (Farrugia, 1997) and PLATON (Spek, 2009)'
_computing_publication_material
                                'WinGX (Farrugia, 1999) and PLATON (Spek, 2009)'
loop_
    _atom_site_type_symbol
    _atom_site_label
    _atom_site_fract_x
    _atom_site_fract_y
    _atom_site_fract_z
    _atom_site_U_iso_or_equiv
    _atom_site_thermal_displace_type
    _atom_site_calc_flag
    _atom_site_refinement_flags
    _atom_site_occupancy
    _atom_site_disorder_assembly
    _atom_site_disorder_group
    O O1 0.2114(5) 0.75128(17) 0.7981(6) 0.1177(16) Uani d . 1.000 . .
    O O2 -0.0009(4) 0.69881(13) 0.6486(4) 0.0788(10) Uani d . 1.000 . .
    O O3 0.0605(5) 0.51102(14) 0.6398(5) 0.0941(16) Uani d . 1.000 . .
    N N1 0.0064(5) 0.78786(17) 0.5510(5) 0.0734(14) Uani d D 1.000 . .
    N N2 0.0156(6) 0.55146(15) 0.8323(5) 0.0847(18) Uani d D 1.000 . .
    N N3 0.1249(6) 0.45933(16) 0.8872(6) 0.0886(18) Uani d D 1.000 . .
    C C1 0.0557(6) 0.84566(19) 0.5415(6) 0.0722(16) Uani d . 1.000 . .
    C C2 -0.0217(7) 0.8733(2) 0.3778(8) 0.092(2) Uani d . 1.000 . .
    C C3 0.0180(10) 0.9309(3) 0.3609(11) 0.124(3) Uani d . 1.000 . .
    C C4 0.1309(10) 0.9615(3) 0.5060(12) 0.123(3) Uani d . 1.000 . .
    C C5 0.2039(8) 0.9341(3) 0.6652(11) 0.110(3) Uani d . 1.000 . .
    C C6 0.1700(7) 0.8764(2) 0.6871(8) 0.088(2) Uani d . 1.000 . .
    C C7 0.0846(6) 0.74643(18) 0.6781(6) 0.0704(16) Uani d . 1.000 . .
    C C8 0.0670(7) 0.6502(2) 0.7745(7) 0.0822(18) Uani d . 1.000 . .
    C C9 -0.0553(6) 0.60516(19) 0.7281(6) 0.0797(18) Uani d . 1.000 . .
    C C10 -0.1753(9) 0.6283(3) 0.7544(10) 0.111(3) Uani d . 1.000 . .
    C C11 -0.1308(16) 0.6430(4) 0.9279(16) 0.182(6) Uani d . 1.000 . .
    C C12 0.0681(6) 0.50769(18) 0.7795(6) 0.0771(18) Uani d . 1.000 . .
    C C13 0.1897(7) 0.4088(2) 0.8611(7) 0.088(2) Uani d . 1.000 . .
    C C14 0.1571(11) 0.3526(2) 0.8931(10) 0.120(3) Uani d . 1.000 . .
    C C15 0.2259(17) 0.3026(3) 0.8774(17) 0.180(6) Uani d . 1.000 . .
    C C16 0.3162(16) 0.3086(4) 0.8189(17) 0.184(7) Uani d . 1.000 . .
    C C17 0.3521(12) 0.3633(3) 0.7913(13) 0.151(5) Uani d . 1.000 . .
    C C18 0.2891(9) 0.4141(3) 0.8129(10) 0.111(3) Uani d . 1.000 . .
    H H1N -0.085(3) 0.778(2) 0.472(5) 0.087(17) Uiso d D 1.000 . .
    H H2 -0.09950 0.85340 0.28010 0.1110 Uiso c R 1.000 . .
    H H2N 0.020(5) 0.549(2) 0.929(4) 0.072(13) Uiso d D 1.000 . .
    H H3 -0.03200 0.94910 0.25070 0.1480 Uiso c R 1.000 . .
    H H3N 0.092(6) 0.456(2) 0.954(6) 0.087(15) Uiso d D 1.000 . .
    H H4 0.15640 1.00020 0.49460 0.1470 Uiso c R 1.000 . .
    H H5 0.27940 0.95480 0.76300 0.1320 Uiso c R 1.000 . .
    H H6 0.22280 0.85830 0.79760 0.1050 Uiso c R 1.000 . .
    H H8A 0.11030 0.66520 0.89320 0.0990 Uiso c R 1.000 . .
    H H8B 0.14570 0.63160 0.76810 0.0990 Uiso c R 1.000 . .
    H H9 -0.10400 0.59450 0.60360 0.0950 Uiso c R 1.000 . .
    H H10A -0.21960 0.66380 0.68200 0.1330 Uiso c R 1.000 . .
    H H10B -0.25340 0.59820 0.70980 0.1330 Uiso c R 1.000 . .
    H H11A -0.20880 0.66540 0.92430 0.2720 Uiso c R 1.000 . .
    H H11B -0.04100 0.66660 0.98310 0.2720 Uiso c R 1.000 . .
    H H11C -0.11230 0.60680 0.99410 0.2720 Uiso c R 1.000 . .
    H H14 0.08890 0.34810 0.92510 0.1440 Uiso c R 1.000 . .
    H H15 0.20950 0.26490 0.90750 0.2150 Uiso c R 1.000 . .
    H H16 0.35410 0.27460 0.79740 0.2200 Uiso c R 1.000 . .
    H H17 0.41930 0.36720 0.75760 0.1800 Uiso c R 1.000 . .
    H H18 0.31480 0.45190 0.79440 0.1320 Uiso c R 1.000 . .
loop_
    _atom_site_aniso_label
    _atom_site_aniso_U_11
    _atom_site_aniso_U_22
    _atom_site_aniso_U_33
    _atom_site_aniso_U_12
    _atom_site_aniso_U_13
    _atom_site_aniso_U_23
    O1 0.073(3) 0.078(2) 0.119(3) -0.0025(17) 0.001(3) 0.014(2)
    O2 0.086(2) 0.0655(16) 0.0737(18) -0.0028(14) 0.0372(17) 0.0139(14)
    O3 0.176(4) 0.0685(17) 0.094(2) 0.005(2) 0.110(3) 0.0044(16)
    N1 0.077(3) 0.0649(19) 0.074(2) -0.0062(17) 0.039(2) 0.0022(17)
    N2 0.159(4) 0.0572(18) 0.085(3) 0.016(2) 0.097(3) 0.0076(18)
    N3 0.161(4) 0.0644(19) 0.095(3) 0.021(2) 0.105(3) 0.0121(18)
    C1 0.089(3) 0.060(2) 0.085(3) -0.001(2) 0.059(3) 0.006(2)
    C2 0.110(4) 0.074(3) 0.099(4) 0.002(3) 0.062(3) 0.014(3)
    C3 0.177(7) 0.081(3) 0.127(5) 0.003(4) 0.092(6) 0.027(4)
    C4 0.161(7) 0.070(3) 0.159(7) -0.015(4) 0.102(6) 0.009(4)
    C5 0.131(5) 0.071(3) 0.141(6) -0.023(3) 0.083(5) -0.016(4)
    C6 0.101(4) 0.072(3) 0.097(4) -0.016(3) 0.059(3) -0.010(3)
    C7 0.081(3) 0.052(2) 0.076(3) 0.0030(19) 0.042(3) 0.0076(18)
    C8 0.109(4) 0.062(2) 0.081(3) 0.010(2) 0.056(3) 0.016(2)
    C9 0.124(4) 0.057(2) 0.081(3) 0.007(2) 0.071(3) 0.0054(19)
    C10 0.150(6) 0.079(3) 0.145(6) 0.008(4) 0.108(5) 0.010(3)
    C11 0.284(13) 0.146(8) 0.215(10) 0.065(8) 0.201(11) 0.031(7)
    C12 0.135(4) 0.053(2) 0.086(3) 0.003(2) 0.088(3) 0.0014(19)
    C13 0.144(5) 0.066(2) 0.096(3) 0.019(3) 0.092(4) 0.006(2)
    C14 0.218(8) 0.068(3) 0.147(5) 0.020(4) 0.146(6) 0.015(3)
    C15 0.345(14) 0.071(4) 0.246(11) 0.052(6) 0.241(12) 0.034(5)
    C16 0.322(15) 0.093(5) 0.268(13) 0.075(7) 0.246(13) 0.041(6)
    C17 0.228(10) 0.113(5) 0.204(9) 0.051(6) 0.178(9) 0.020(5)
    C18 0.165(6) 0.085(3) 0.141(5) 0.015(4) 0.122(5) 0.002(3)
_geom_special_details
;
Bond distances, angles <i>etc</i>. have been calculated using the rounded
fractional coordinates. All su's are estimated from the variances of the
(full) variance-covariance matrix. The cell e.s.d.'s are taken into account in
the estimation of distances, angles and torsion angles
;
loop_
    _geom_bond_atom_site_label_1
    _geom_bond_atom_site_label_2
    _geom_bond_site_symmetry_1
    _geom_bond_site_symmetry_2
    _geom_bond_distance
    _geom_bond_publ_flag
    O1 C7 . . 1.188(8) no
    O2 C7 . . 1.330(6) no
    O2 C8 . . 1.448(6) no
    O3 C12 . . 1.232(7) no
    N1 C1 . . 1.414(6) no
    N1 C7 . . 1.350(6) no
    N2 C9 . . 1.454(6) no
    N2 C12 . . 1.342(7) no
    N3 C12 . . 1.355(6) no
    N3 C13 . . 1.411(8) no
    N1 H1N . . 0.86(4) no
    N2 H2N . . 0.86(4) no
    N3 H3N . . 0.86(6) no
    C1 C6 . . 1.390(8) no
    C1 C2 . . 1.387(7) no
    C2 C3 . . 1.388(9) no
    C3 C4 . . 1.381(12) no
    C4 C5 . . 1.354(12) no
    C5 C6 . . 1.381(9) no
    C8 C9 . . 1.515(9) no
    C9 C10 . . 1.523(12) no
    C10 C11 . . 1.414(15) no
    C13 C18 . . 1.364(13) no
    C13 C14 . . 1.375(8) no
    C14 C15 . . 1.387(16) no
    C15 C16 . . 1.35(3) no
    C16 C17 . . 1.344(14) no
    C17 C18 . . 1.387(13) no
    C2 H2 . . 0.9300 no
    C3 H3 . . 0.9300 no
    C4 H4 . . 0.9300 no
    C5 H5 . . 0.9300 no
    C6 H6 . . 0.9300 no
    C8 H8A . . 0.9700 no
    C8 H8B . . 0.9700 no
    C9 H9 . . 0.9800 no
    C10 H10A . . 0.9700 no
    C10 H10B . . 0.9700 no
    C11 H11A . . 0.9600 no
    C11 H11B . . 0.9600 no
    C11 H11C . . 0.9600 no
    C14 H14 . . 0.9300 no
    C15 H15 . . 0.9300 no
    C16 H16 . . 0.9300 no
    C17 H17 . . 0.9300 no
    C18 H18 . . 0.9300 no
loop_
    _geom_angle_atom_site_label_1
    _geom_angle_atom_site_label_2
    _geom_angle_atom_site_label_3
    _geom_angle_site_symmetry_1
    _geom_angle_site_symmetry_2
    _geom_angle_site_symmetry_3
    _geom_angle
    _geom_angle_publ_flag
    C7 O2 C8 . . . 116.7(4) no
    C1 N1 C7 . . . 126.9(5) no
    C9 N2 C12 . . . 122.5(4) no
    C12 N3 C13 . . . 125.4(5) no
    C7 N1 H1N . . . 115(3) no
    C1 N1 H1N . . . 118(3) no
    C9 N2 H2N . . . 116(3) no
    C12 N2 H2N . . . 122(3) no
    C13 N3 H3N . . . 119(3) no
    C12 N3 H3N . . . 113(3) no
    N1 C1 C6 . . . 123.6(4) no
    C2 C1 C6 . . . 119.6(5) no
    N1 C1 C2 . . . 116.7(5) no
    C1 C2 C3 . . . 119.5(6) no
    C2 C3 C4 . . . 120.7(7) no
    C3 C4 C5 . . . 118.9(7) no
    C4 C5 C6 . . . 122.2(7) no
    C1 C6 C5 . . . 119.0(6) no
    O2 C7 N1 . . . 110.0(5) no
    O1 C7 O2 . . . 124.7(4) no
    O1 C7 N1 . . . 125.4(5) no
    O2 C8 C9 . . . 107.3(5) no
    N2 C9 C10 . . . 111.0(5) no
    C8 C9 C10 . . . 114.1(5) no
    N2 C9 C8 . . . 107.7(5) no
    C9 C10 C11 . . . 117.5(10) no
    N2 C12 N3 . . . 115.4(5) no
    O3 C12 N3 . . . 122.9(5) no
    O3 C12 N2 . . . 121.7(4) no
    N3 C13 C14 . . . 119.0(8) no
    N3 C13 C18 . . . 122.0(5) no
    C14 C13 C18 . . . 118.9(7) no
    C13 C14 C15 . . . 119.9(12) no
    C14 C15 C16 . . . 120.1(9) no
    C15 C16 C17 . . . 120.5(12) no
    C16 C17 C18 . . . 120.1(13) no
    C13 C18 C17 . . . 120.2(8) no
    C1 C2 H2 . . . 120.00 no
    C3 C2 H2 . . . 120.00 no
    C2 C3 H3 . . . 120.00 no
    C4 C3 H3 . . . 120.00 no
    C3 C4 H4 . . . 121.00 no
    C5 C4 H4 . . . 121.00 no
    C4 C5 H5 . . . 119.00 no
    C6 C5 H5 . . . 119.00 no
    C1 C6 H6 . . . 120.00 no
    C5 C6 H6 . . . 121.00 no
    O2 C8 H8A . . . 110.00 no
    O2 C8 H8B . . . 110.00 no
    C9 C8 H8A . . . 110.00 no
    C9 C8 H8B . . . 110.00 no
    H8A C8 H8B . . . 109.00 no
    N2 C9 H9 . . . 108.00 no
    C8 C9 H9 . . . 108.00 no
    C10 C9 H9 . . . 108.00 no
    C9 C10 H10A . . . 108.00 no
    C9 C10 H10B . . . 108.00 no
    C11 C10 H10A . . . 108.00 no
    C11 C10 H10B . . . 108.00 no
    H10A C10 H10B . . . 107.00 no
    C10 C11 H11A . . . 109.00 no
    C10 C11 H11B . . . 109.00 no
    C10 C11 H11C . . . 109.00 no
    H11A C11 H11B . . . 110.00 no
    H11A C11 H11C . . . 109.00 no
    H11B C11 H11C . . . 109.00 no
    C13 C14 H14 . . . 120.00 no
    C15 C14 H14 . . . 120.00 no
    C14 C15 H15 . . . 120.00 no
    C16 C15 H15 . . . 120.00 no
    C15 C16 H16 . . . 120.00 no
    C17 C16 H16 . . . 120.00 no
    C16 C17 H17 . . . 120.00 no
    C18 C17 H17 . . . 120.00 no
    C13 C18 H18 . . . 120.00 no
    C17 C18 H18 . . . 120.00 no
loop_
    _geom_torsion_atom_site_label_1
    _geom_torsion_atom_site_label_2
    _geom_torsion_atom_site_label_3
    _geom_torsion_atom_site_label_4
    _geom_torsion_site_symmetry_1
    _geom_torsion_site_symmetry_2
    _geom_torsion_site_symmetry_3
    _geom_torsion_site_symmetry_4
    _geom_torsion
    _geom_torsion_publ_flag
    C7 O2 C8 C9 . . . . 172.8(5) no
    C8 O2 C7 N1 . . . . -179.8(5) no
    C8 O2 C7 O1 . . . . 0.8(9) no
    C1 N1 C7 O1 . . . . -4.2(10) no
    C7 N1 C1 C6 . . . . -22.7(10) no
    C1 N1 C7 O2 . . . . 176.3(5) no
    C7 N1 C1 C2 . . . . 160.8(6) no
    C12 N2 C9 C8 . . . . -86.4(6) no
    C9 N2 C12 N3 . . . . -177.1(6) no
    C12 N2 C9 C10 . . . . 148.1(6) no
    C9 N2 C12 O3 . . . . 0.9(10) no
    C13 N3 C12 N2 . . . . -178.2(6) no
    C13 N3 C12 O3 . . . . 3.9(10) no
    C12 N3 C13 C18 . . . . 44.7(10) no
    C12 N3 C13 C14 . . . . -138.4(7) no
    N1 C1 C6 C5 . . . . -176.3(7) no
    C2 C1 C6 C5 . . . . 0.1(12) no
    N1 C1 C2 C3 . . . . 177.9(8) no
    C6 C1 C2 C3 . . . . 1.3(12) no
    C1 C2 C3 C4 . . . . -1.7(15) no
    C2 C3 C4 C5 . . . . 0.9(17) no
    C3 C4 C5 C6 . . . . 0.5(16) no
    C4 C5 C6 C1 . . . . -1.0(14) no
    O2 C8 C9 C10 . . . . -66.4(6) no
    O2 C8 C9 N2 . . . . 169.9(4) no
    C8 C9 C10 C11 . . . . -63.7(8) no
    N2 C9 C10 C11 . . . . 58.2(8) no
    N3 C13 C14 C15 . . . . -176.5(8) no
    C18 C13 C14 C15 . . . . 0.5(12) no
    N3 C13 C18 C17 . . . . 179.0(7) no
    C14 C13 C18 C17 . . . . 2.1(11) no
    C13 C14 C15 C16 . . . . -4.7(17) no
    C14 C15 C16 C17 . . . . 6(2) no
    C15 C16 C17 C18 . . . . -3.9(19) no
    C16 C17 C18 C13 . . . . -0.4(14) no
loop_
    _geom_hbond_atom_site_label_D
    _geom_hbond_atom_site_label_H
    _geom_hbond_atom_site_label_A
    _geom_hbond_site_symmetry_A
    _geom_hbond_distance_DH
    _geom_hbond_distance_HA
    _geom_hbond_distance_DA
    _geom_hbond_angle_DHA
    _geom_hbond_publ_flag
    N1 H1N O1 4_464 0.86(4) 1.97(4) 2.831(7) 175(4) yes
    N2 H2N O3 2_565 0.86(4) 2.18(4) 2.920(6) 145(4) yes
    N3 H3N O3 2_565 0.86(6) 2.04(6) 2.822(8) 152(4) yes
    C6 H6 O1 . 0.93 2.39 2.917(6) 116. no
_iucr_refine_instructions_details
;
TITL G-364-2   R = 0.05
CELL  1.54184  10.7220  22.2970   9.1090   90.000  123.570   90.000
ZERR     4.00   0.0050   0.0030   0.0030    0.000    0.006    0.000
LATT  -7
SYMM    X, - Y, 1/2 + Z
SFAC  C    H    N    O
UNIT  72   84   12   12
MERG   3
DFIX     0.860   0.020 N1 H1N
DFIX     0.860   0.020 N2 H2N
DFIX     0.860   0.020 N3 H3N
FMAP   2
PLAN    5
ACTA   133
BOND   $H
CONF
LIST   4
L.S.  13
WGHT    0.082200
EXTI    0.001934
FVAR       6.30127
C1    1    0.055681    0.845662    0.541511    11.00000    0.08873    0.05957 =
         0.08480    0.00628    0.05886   -0.00063
C2    1   -0.021654    0.873284    0.377813    11.00000    0.11022    0.07441 =
         0.09901    0.01392    0.06220    0.00189
AFIX  43
H2    2   -0.099499    0.853357    0.280075    11.00000   -1.20000
AFIX   0
C3    1    0.017999    0.930922    0.360902    11.00000    0.17690    0.08067 =
         0.12684    0.02733    0.09244    0.00282
AFIX  43
H3    2   -0.032006    0.949140    0.250702    11.00000   -1.20000
AFIX   0
C4    1    0.130905    0.961466    0.506012    11.00000    0.16070    0.06977 =
         0.15892    0.00871    0.10169   -0.01508
AFIX  43
H4    2    0.156398    1.000249    0.494566    11.00000   -1.20000
AFIX   0
C5    1    0.203911    0.934084    0.665186    11.00000    0.13143    0.07095 =
         0.14070   -0.01555    0.08289   -0.02325
AFIX  43
H5    2    0.279398    0.954809    0.762992    11.00000   -1.20000
AFIX   0
C6    1    0.169987    0.876366    0.687147    11.00000    0.10095    0.07177 =
         0.09698   -0.00968    0.05900   -0.01598
AFIX  43
H6    2    0.222798    0.858338    0.797636    11.00000   -1.20000
AFIX   0
C7    1    0.084583    0.746430    0.678055    11.00000    0.08083    0.05222 =
         0.07564    0.00764    0.04217    0.00303
C8    1    0.067019    0.650229    0.774464    11.00000    0.10937    0.06197 =
         0.08097    0.01571    0.05572    0.01042
AFIX  23
H8A   2    0.110349    0.665204    0.893165    11.00000   -1.20000
H8B   2    0.145655    0.631605    0.768081    11.00000   -1.20000
AFIX   0
C9    1   -0.055262    0.605158    0.728109    11.00000    0.12359    0.05680 =
         0.08118    0.00538    0.07107    0.00660
AFIX  13
H9    2   -0.103965    0.594532    0.603583    11.00000   -1.20000
AFIX   0
C10   1   -0.175337    0.628335    0.754411    11.00000    0.14993    0.07864 =
         0.14519    0.00959    0.10767    0.00819
AFIX  23
H10A  2   -0.219587    0.663842    0.681996    11.00000   -1.20000
H10B  2   -0.253427    0.598216    0.709802    11.00000   -1.20000
AFIX   0
C11   1   -0.130804    0.642957    0.927870    11.00000    0.28438    0.14588 =
         0.21451    0.03121    0.20077    0.06510
AFIX 137
H11A  2   -0.208796    0.665435    0.924318    11.00000   -1.50000
H11B  2   -0.041048    0.666595    0.983061    11.00000   -1.50000
H11C  2   -0.112310    0.606777    0.994083    11.00000   -1.50000
AFIX   0
C12   1    0.068139    0.507693    0.779509    11.00000    0.13506    0.05264 =
         0.08592    0.00138    0.08768    0.00250
C13   1    0.189687    0.408800    0.861123    11.00000    0.14379    0.06582 =
         0.09576    0.00590    0.09179    0.01935
C14   1    0.157067    0.352620    0.893072    11.00000    0.21837    0.06772 =
         0.14729    0.01514    0.14638    0.02037
AFIX  43
H14   2    0.088937    0.348146    0.925142    11.00000   -1.20000
AFIX   0
C15   1    0.225864    0.302575    0.877444    11.00000    0.34527    0.07058 =
         0.24586    0.03367    0.24085    0.05157
AFIX  43
H15   2    0.209540    0.264875    0.907454    11.00000   -1.20000
AFIX   0
C16   1    0.316199    0.308551    0.818890    11.00000    0.32190    0.09260 =
         0.26835    0.04096    0.24587    0.07491
AFIX  43
H16   2    0.354077    0.274586    0.797373    11.00000   -1.20000
AFIX   0
C17   1    0.352066    0.363342    0.791280    11.00000    0.22769    0.11281 =
         0.20412    0.01957    0.17830    0.05055
AFIX  43
H17   2    0.419277    0.367172    0.757625    11.00000   -1.20000
AFIX   0
C18   1    0.289140    0.414077    0.812853    11.00000    0.16496    0.08498 =
         0.14119    0.00240    0.12237    0.01470
AFIX  43
H18   2    0.314770    0.451864    0.794370    11.00000   -1.20000
AFIX   0
N1    3    0.006387    0.787865    0.551006    11.00000    0.07658    0.06492 =
         0.07398    0.00224    0.03878   -0.00619
N2    3    0.015576    0.551464    0.832289    11.00000    0.15912    0.05723 =
         0.08544    0.00759    0.09706    0.01616
N3    3    0.124899    0.459327    0.887192    11.00000    0.16054    0.06440 =
         0.09506    0.01210    0.10548    0.02070
O1    4    0.211375    0.751276    0.798146    11.00000    0.07332    0.07807 =
         0.11949    0.01411    0.00116   -0.00253
O2    4   -0.000894    0.698808    0.648633    11.00000    0.08599    0.06550 =
         0.07368    0.01385    0.03725   -0.00278
O3    4    0.060549    0.511024    0.639752    11.00000    0.17617    0.06848 =
         0.09408    0.00440    0.10980    0.00515
H3N   2    0.092354    0.455750    0.954266    11.00000    0.08722
H2N   2    0.019621    0.548758    0.928906    11.00000    0.07191
H1N   2   -0.084550    0.778196    0.471647    11.00000    0.08682
HKLF    4
REM  G-364-2   R = 0.05
REM R1 =  0.0517 for   1264 Fo > 4sig(Fo)  and  0.0661 for all   1676 data
REM    231 parameters refined using      5 restraints
END
WGHT      0.0822      0.0000
REM Highest difference peak  0.221,  deepest hole -0.218,  1-sigma level  0.036
Q1    1  -0.3018  0.6650  0.6365  11.00000  0.05    0.22
Q2    1   0.1613  0.8388  0.5149  11.00000  0.05    0.14
Q3    1  -0.1203  0.6889  0.6576  11.00000  0.05    0.13
Q4    1   0.2305  0.7904  0.7983  11.00000  0.05    0.11
Q5    1   0.1237  0.3127  0.7925  11.00000  0.05    0.10
;
