# Supplementary material for: 2-[(Phenyl­carbamo­yl)amino]­butyl N-phenyl­carbamate
Source: Acta Crystallogr Sect E Struct Rep Online. 2012 Sep 8;68(Pt 10):o2905. doi: 10.1107/S1600536812038081 (PMC3470254; doi:10.1107/S1600536812038081)
Supplement: Supplementary file 2 [file e-68-o2905-Isup2.hkl]

# 
# h,k,l, Fc-squared, Fo-squared, sigma(Fo-squared) and status flag 
# 
data_I
_shelx_title ' G-364-2   R = 0.05' 
_shelx_refln_list_code          4 
_shelx_F_calc_maximum      173.15 
_exptl_crystal_F_000       696.00 
_reflns_d_resolution_high  0.8077 
 
loop_ 
 _symmetry_equiv_pos_as_xyz 
 'x, y, z' 
 'x, -y, z+1/2' 
 'x+1/2, y+1/2, z' 
 'x+1/2, -y+1/2, z+1/2' 
 
_cell_length_a    10.7220 
_cell_length_b    22.2970 
_cell_length_c     9.1090 
_cell_angle_alpha  90.000 
_cell_angle_beta  123.570 
_cell_angle_gamma  90.000 
 
_shelx_F_squared_multiplier     1.000 
 
loop_ 
 _refln_index_h 
 _refln_index_k 
 _refln_index_l 
 _refln_F_squared_calc 
 _refln_F_squared_meas 
 _refln_F_squared_sigma 
 _refln_observed_status 
   2   0   0    12817.32    13418.94     65.07 o 
   4   0   0      970.29     1021.43     25.49 o 
   6   0   0      317.40      407.89     24.03 o 
  10   0   0        7.82       10.66      4.41 o 
   1   1   0     5362.63     4724.56     30.41 o 
   3   1   0     1235.93     1226.59     28.71 o 
   5   1   0      262.80      293.28     10.97 o 
   7   1   0        8.10       10.47      3.11 o 
  11   1   0        0.06        0.30      1.00 o 
   0   2   0       53.57       48.22      4.88 o 
   2   2   0     2342.46     2046.74     27.70 o 
   4   2   0      751.42      755.70     17.70 o 
   6   2   0       78.52       85.34     11.41 o 
  10   2   0        8.07       11.63      3.07 o 
   1   3   0     1500.98     1731.07     20.64 o 
   3   3   0     1531.42     1228.60     17.68 o 
   5   3   0      143.79      137.09      6.63 o 
   7   3   0       19.93       23.12      4.49 o 
   0   4   0     2305.47     1990.93     17.32 o 
   2   4   0     6567.96     5327.46     50.39 o 
   4   4   0      375.42      411.15     10.27 o 
   6   4   0      122.54      131.79     14.47 o 
  10   4   0       11.13       10.41      3.23 o 
   1   5   0     4132.23     4218.02     35.67 o 
   3   5   0     1022.93      859.61     25.00 o 
   5   5   0       52.96       40.98      8.33 o 
   7   5   0        0.16        1.13      2.04 o 
   0   6   0       77.14       71.35      3.25 o 
   2   6   0     2096.42     2078.44     33.65 o 
   4   6   0     1744.90     1701.14     84.68 o 
   6   6   0        6.49        6.19      3.93 o 
   8   6   0       14.50       16.47      4.80 o 
  10   6   0        5.95        5.55      3.25 o 
   1   7   0     1178.81     1081.59     15.70 o 
   3   7   0     1109.02     1076.76     29.17 o 
   5   7   0       92.00       83.60     10.97 o 
   7   7   0       12.31       13.20      4.80 o 
   9   7   0        0.99        1.52      3.54 o 
   0   8   0     1069.67      961.41     25.00 o 
   2   8   0      195.09      208.96     11.37 o 
   4   8   0      526.51      501.46     24.04 o 
   6   8   0      114.05      116.59     14.30 o 
   8   8   0       67.26       96.34     11.81 o 
  10   8   0        1.72        0.38      1.59 o 
   1   9   0       58.07       56.09      4.04 o 
   3   9   0       41.47       35.85      6.12 o 
   5   9   0       71.58       67.52     10.31 o 
   7   9   0       51.05       58.06      9.68 o 
   9   9   0        5.52        6.77      5.66 o 
   0  10   0      929.29      965.74     28.33 o 
   2  10   0     1188.80     1240.36     23.32 o 
   4  10   0      418.71      508.04     24.84 o 
   6  10   0      102.64       91.19     13.08 o 
   8  10   0       27.24       25.09      4.46 o 
   1  11   0      897.68      912.55     31.12 o 
   3  11   0      349.17      369.01     14.70 o 
   5  11   0       21.69       18.68      3.85 o 
   7  11   0        8.85        8.17      3.43 o 
   9  11   0        0.75        5.88      2.81 o 
   0  12   0      321.55      334.05     18.64 o 
   2  12   0      488.28      575.70     26.73 o 
   4  12   0       96.05      102.63     12.92 o 
   6  12   0      418.63      423.54     25.65 o 
   8  12   0       50.96       52.99      8.42 o 
   1  13   0       59.49       67.29      6.02 o 
   3  13   0      253.93      269.50     20.30 o 
   5  13   0      101.12      110.43     17.86 o 
   7  13   0        2.65        5.41      3.25 o 
   9  13   0        3.09        6.35      2.71 o 
   0  14   0      245.17      263.36     18.20 o 
   2  14   0      230.76      268.73     19.72 o 
   4  14   0      266.28      251.54     15.13 o 
   6  14   0       62.61       58.57      9.81 o 
   8  14   0        5.18        3.84      2.83 o 
   1  15   0        4.09       10.88      3.10 o 
   3  15   0      113.23       98.33      9.44 o 
   5  15   0       61.22       70.96      5.44 o 
   7  15   0        0.57        2.87      2.47 o 
   9  15   0        0.83       -0.12      1.02 o 
   0  16   0      252.10      228.70     18.04 o 
   2  16   0       16.47        9.72      3.12 o 
   4  16   0       37.74       44.04      4.35 o 
   6  16   0       15.00       15.42      4.74 o 
   8  16   0        9.03        9.48      2.88 o 
   1  17   0      227.49      219.60     19.91 o 
   3  17   0      243.18      240.73     12.07 o 
   5  17   0       41.59       38.96     10.63 o 
   7  17   0        4.12        2.33      1.92 o 
   0  18   0      232.25      227.90     19.21 o 
   2  18   0      238.96      248.64      9.38 o 
   4  18   0        0.69        3.09      1.65 o 
   6  18   0        0.85        1.34      1.21 o 
   8  18   0        5.01        6.37      1.65 o 
   1  19   0      134.44      131.58      7.65 o 
   3  19   0        2.20       -1.18      1.93 o 
   5  19   0        5.28        5.32      2.21 o 
   7  19   0        1.15        0.15      1.11 o 
   0  20   0      526.26      653.52     24.31 o 
   2  20   0      195.79      200.75     19.40 o 
   4  20   0       16.78       16.74      6.14 o 
   6  20   0       11.45       13.20      3.25 o 
   1  21   0      386.78      453.84     14.38 o 
   3  21   0       33.96       32.21      6.23 o 
   5  21   0        8.04        2.76      2.44 o 
   7  21   0        2.12       -0.49      1.08 o 
   0  22   0       10.82       10.09      3.36 o 
   2  22   0       26.55       20.80      3.53 o 
   4  22   0       15.31       17.13      5.95 o 
   6  22   0        3.73        3.46      1.64 o 
   1  23   0       14.52       17.60      4.05 o 
   3  23   0       13.84       12.56      4.73 o 
   5  23   0        4.17        1.66      2.50 o 
   0  24   0       33.19       40.50      7.34 o 
   2  24   0       15.52       20.26      3.92 o 
   4  24   0        0.16        4.01      1.89 o 
   1  25   0        1.85        3.99      1.78 o 
   3  25   0        1.03        0.23      0.88 o 
   0  26   0        1.07        0.95      1.05 o 
   2  26   0        2.84        3.75      2.48 o 
   1  27   0        1.67        0.74      1.19 o 
 -11   1   1        4.94        4.90      2.12 o 
  -7   1   1      119.66      139.91      9.46 o 
  -5   1   1     1673.07     1655.67     43.99 o 
  -3   1   1     4712.86     4010.72     65.04 o 
  -1   1   1     3056.62     3329.08     23.61 o 
   1   1   1    29979.84    31895.52    616.65 o 
   3   1   1      323.81      363.37      8.59 o 
   5   1   1      164.33      158.01     10.38 o 
 -10   2   1        1.53        0.66      1.33 o 
  -6   2   1       68.52       59.70      5.82 o 
  -4   2   1     1232.02     1329.35     21.06 o 
  -2   2   1    23456.74    25326.94    105.56 o 
   0   2   1      985.72      581.95     12.67 o 
   2   2   1     7066.37     6802.67     44.19 o 
   4   2   1      426.01      391.34     14.17 o 
   6   2   1       21.46       23.54      4.47 o 
  10   2   1        0.17        2.49      1.30 o 
 -11   3   1        3.75        2.10      1.58 o 
  -7   3   1        6.14        6.51      2.51 o 
  -5   3   1      101.11      102.34      7.59 o 
  -3   3   1     2325.66     1922.66     44.38 o 
  -1   3   1     5649.44     5727.55     47.79 o 
   1   3   1     4648.29     4710.85    236.46 o 
   3   3   1      896.37      912.08     27.50 o 
   5   3   1      137.69      138.37      9.61 o 
 -10   4   1        1.44        0.74      1.52 o 
  -6   4   1       12.25       13.36      2.43 o 
  -4   4   1       20.84       18.18      2.84 o 
  -2   4   1     1754.97     1770.72     23.31 o 
   0   4   1      169.23      234.99      9.50 o 
   2   4   1      784.60      758.34     24.36 o 
   4   4   1      156.44      190.53     15.12 o 
   6   4   1       20.31       12.45      3.61 o 
  10   4   1        0.59        0.47      0.79 o 
 -11   5   1        2.70        2.56      2.33 o 
  -9   5   1       15.70       17.91      6.72 o 
  -7   5   1       14.90       19.20      6.41 o 
  -5   5   1      403.88      431.14     14.13 o 
  -3   5   1     1558.76     1458.75     31.89 o 
  -1   5   1     5014.96     4686.55     33.17 o 
   1   5   1      415.00      481.32     24.34 o 
   3   5   1      228.04      213.63     14.35 o 
   5   5   1      138.63      137.61      9.49 o 
   9   5   1       14.88       15.22      5.26 o 
 -10   6   1        6.57        8.21      3.99 o 
  -8   6   1       23.75       26.89      6.09 o 
  -6   6   1      120.38      140.44     11.51 o 
  -4   6   1       46.42       37.67      4.10 o 
  -2   6   1     2428.37     2213.24     26.93 o 
   0   6   1      302.37      234.60      7.87 o 
   2   6   1      924.42      955.79     27.47 o 
   4   6   1       92.98       86.66     10.79 o 
   6   6   1       42.33       52.87     10.20 o 
 -11   7   1        1.02        1.57      1.41 o 
  -9   7   1        5.59        6.60      2.22 o 
  -7   7   1       96.51       99.37     13.32 o 
  -5   7   1       91.58       94.62      5.83 o 
  -3   7   1      676.88      662.88     19.25 o 
  -1   7   1      730.10      634.86      6.69 o 
   1   7   1     1253.70     1231.14     17.27 o 
   3   7   1     1723.25     1784.22     43.71 o 
   5   7   1       21.86       33.15      7.74 o 
   7   7   1       36.51       39.95      7.74 o 
   9   7   1        0.08        0.01      1.27 o 
 -10   8   1        0.74        1.17      1.56 o 
  -8   8   1       23.73       25.13      4.63 o 
  -6   8   1      126.10      167.25     15.22 o 
  -4   8   1      295.63      258.56     11.08 o 
  -2   8   1      483.27      491.18     13.38 o 
   0   8   1      824.27      791.22     17.17 o 
   2   8   1       54.11       52.69      7.15 o 
   4   8   1       67.46       52.49      8.77 o 
   6   8   1        8.57       10.80      4.60 o 
   8   8   1        3.91        5.49      2.63 o 
  -9   9   1       41.05       51.37      8.56 o 
  -7   9   1       55.14       43.07      7.88 o 
  -5   9   1       47.48       47.21      5.67 o 
  -3   9   1     3295.94     3573.82     83.15 o 
  -1   9   1     2263.47     2415.43     24.61 o 
   1   9   1     1555.79     1552.15     19.34 o 
   3   9   1      209.71      205.42     15.76 o 
   5   9   1      552.01      557.87     30.93 o 
   7   9   1       81.86       84.62     11.36 o 
   9   9   1        0.90        2.31      2.21 o 
 -10  10   1        0.98        2.18      1.57 o 
  -8  10   1       40.38       39.01      5.90 o 
  -6  10   1      133.44      130.69     14.10 o 
  -4  10   1       45.24       40.38      8.43 o 
  -2  10   1      408.90      416.88     14.03 o 
   0  10   1      490.94      438.68     10.63 o 
   2  10   1       90.18       77.07      6.72 o 
   4  10   1      140.22      160.49     15.23 o 
   6  10   1       10.02       12.24      4.79 o 
   8  10   1        2.16       -0.07      2.15 o 
  -9  11   1       30.25       29.00      4.52 o 
  -7  11   1      158.51      142.45     14.94 o 
  -5  11   1       52.31       57.74      9.62 o 
  -3  11   1      831.91      859.57     23.09 o 
  -1  11   1      159.15      197.81      9.51 o 
   1  11   1     1954.99     2067.46     24.67 o 
   3  11   1       85.84       82.70      8.52 o 
   5  11   1      180.08      160.97     17.27 o 
   7  11   1       50.20       51.27      8.86 o 
   9  11   1        0.09        2.50      1.24 o 
 -10  12   1        0.45       -1.80      1.80 o 
  -8  12   1        7.85        8.52      3.68 o 
  -6  12   1       54.61       44.01      9.05 o 
  -4  12   1       34.97       40.95      5.75 o 
  -2  12   1      370.91      356.15     14.32 o 
   0  12   1     1297.68     1432.09     27.36 o 
   2  12   1      160.40      167.07     12.14 o 
   4  12   1      219.34      202.07     13.02 o 
   6  12   1       17.32       19.80      6.02 o 
   8  12   1        0.92        1.09      1.74 o 
  -9  13   1       12.48       10.44      3.81 o 
  -7  13   1      115.24      105.50     12.66 o 
  -5  13   1      356.14      376.20     18.27 o 
  -3  13   1        5.16        4.15      2.20 o 
  -1  13   1      131.80      120.57      8.14 o 
   1  13   1      235.04      226.15     17.54 o 
   3  13   1       94.31      103.34      8.91 o 
   5  13   1       70.57       77.23      7.76 o 
   7  13   1       29.41       29.76      6.69 o 
 -10  14   1        0.36       -0.53      1.12 o 
  -8  14   1        8.59        5.33      2.61 o 
  -6  14   1      119.57      103.67     10.84 o 
  -4  14   1       82.21       74.95      8.03 o 
  -2  14   1      272.90      314.90     14.57 o 
   0  14   1       65.00       76.30      6.78 o 
   2  14   1      147.86      152.42     15.57 o 
   4  14   1      217.26      229.26     11.17 o 
   6  14   1       29.55       26.30      6.95 o 
   8  14   1        3.64        7.12      2.50 o 
  -9  15   1        2.42        2.22      2.16 o 
  -7  15   1       19.21       17.21      5.01 o 
  -5  15   1      338.06      321.93     22.50 o 
  -3  15   1      567.50      591.91     21.90 o 
  -1  15   1       28.65       34.93      7.16 o 
   1  15   1      315.35      298.62     21.41 o 
   3  15   1       93.00       89.69     12.92 o 
   5  15   1        3.21        5.93      3.62 o 
   7  15   1        7.04        6.72      3.45 o 
  -8  16   1        0.26        1.86      2.32 o 
  -6  16   1       12.75       12.93      5.59 o 
  -4  16   1      107.28      122.13     18.09 o 
  -2  16   1      109.67      106.98      8.93 o 
   0  16   1       40.70       34.43      6.87 o 
   2  16   1      225.50      244.87     20.87 o 
   4  16   1       22.63       19.56      3.18 o 
   6  16   1        0.45       -2.13      2.59 o 
   8  16   1        0.78        1.72      1.56 o 
  -9  17   1        3.58        3.33      1.48 o 
  -7  17   1        4.83        4.16      2.91 o 
  -5  17   1       77.83       79.80      6.63 o 
  -3  17   1      509.49      498.12     16.95 o 
  -1  17   1      124.37      134.58     10.28 o 
   1  17   1      126.22      135.87     15.06 o 
   3  17   1      221.90      217.30      8.69 o 
   5  17   1        9.02        6.45      2.90 o 
   7  17   1        5.96        5.30      2.91 o 
  -8  18   1        0.26        1.22      2.19 o 
  -6  18   1       22.88       20.41      3.96 o 
  -4  18   1      171.09      165.99     12.91 o 
  -2  18   1      254.09      261.31     12.33 o 
   0  18   1       66.47       69.59      5.42 o 
   2  18   1        0.99        2.45      2.04 o 
   4  18   1       45.05       49.17      5.38 o 
   6  18   1        1.61        2.34      1.83 o 
  -7  19   1        0.68        0.02      1.08 o 
  -5  19   1       23.50       27.13      7.41 o 
  -3  19   1       43.45       39.93      6.29 o 
  -1  19   1       84.21       97.21      6.51 o 
   1  19   1      224.37      242.30     10.60 o 
   3  19   1       84.05       97.26      9.33 o 
   5  19   1       16.30       12.12      3.05 o 
   7  19   1        3.47       -0.42      3.75 o 
  -8  20   1        0.31       -2.43      2.43 o 
  -6  20   1        4.50        4.73      2.14 o 
  -4  20   1        0.39        1.89      3.63 o 
  -2  20   1       11.66       14.14      2.93 o 
   0  20   1      223.94      228.33     10.13 o 
   2  20   1       10.60       18.41      6.15 o 
   4  20   1       15.52       16.53      2.91 o 
   6  20   1        5.55        2.62      1.24 o 
  -7  21   1       12.98       10.39      2.31 o 
  -5  21   1       18.03       15.96      5.43 o 
  -3  21   1      100.56       92.13     13.55 o 
  -1  21   1      382.90      389.26     15.44 o 
   1  21   1      155.08      153.09     12.00 o 
   3  21   1       54.71       64.57      7.38 o 
   5  21   1        5.33        1.29      1.89 o 
  -6  22   1       12.08       15.27      3.90 o 
  -4  22   1       21.84       22.09      6.50 o 
  -2  22   1      107.98      118.71     10.55 o 
   0  22   1      129.19      139.26      9.12 o 
   2  22   1       90.55       96.67      8.93 o 
   4  22   1        0.28        0.81      1.64 o 
  -5  23   1        2.56        4.42      1.86 o 
  -3  23   1       32.89       33.92      5.54 o 
  -1  23   1       74.25       85.66      8.62 o 
   1  23   1       13.96       18.74      5.62 o 
   3  23   1       13.79       11.28      2.87 o 
   5  23   1        3.36        0.67      1.32 o 
  -6  24   1        3.17        5.66      2.45 o 
  -4  24   1        0.92        1.85      3.01 o 
  -2  24   1        6.37        8.31      2.51 o 
   0  24   1        6.00        7.12      1.96 o 
   2  24   1        2.97        4.35      1.91 o 
   4  24   1        4.89        4.60      2.07 o 
  -5  25   1        4.25        0.30      1.85 o 
  -3  25   1       11.53       12.44      2.89 o 
  -1  25   1       20.45       24.40      3.90 o 
   1  25   1        5.54        5.58      1.94 o 
   3  25   1        3.90        1.03      1.46 o 
  -4  26   1       14.06       13.86      3.86 o 
  -2  26   1        5.15        8.41      2.21 o 
   0  26   1        7.99        9.56      3.28 o 
 -12   0   2        2.53        1.44      1.68 o 
 -10   0   2        5.27        7.67      3.98 o 
  -8   0   2      232.69      327.63     22.26 o 
  -6   0   2      118.09      154.94     12.73 o 
  -4   0   2      997.74      864.10     23.93 o 
  -2   0   2     4392.84     3898.61     35.16 o 
   0   0   2    18806.34    19948.49    387.30 o 
   2   0   2     1308.20     1101.61     24.66 o 
   4   0   2      190.91      212.68     16.32 o 
 -11   1   2        0.20        1.57      1.68 o 
  -9   1   2        9.00       11.72      5.38 o 
  -7   1   2       18.02       23.41      4.20 o 
  -5   1   2      417.28      427.62     13.63 o 
  -3   1   2    11151.69    10855.21     74.93 o 
  -1   1   2    17728.08    19630.63     59.66 o 
   1   1   2      603.40      548.46     28.16 o 
   3   1   2      217.37      344.39     35.54 o 
   5   1   2        8.90       18.92      4.06 o 
 -12   2   2        1.90        3.21      1.85 o 
 -10   2   2        8.47        5.21      2.63 o 
  -8   2   2        9.20        7.08      2.20 o 
  -6   2   2      194.55      209.43     10.56 o 
  -4   2   2     2122.45     1948.85     19.44 o 
  -2   2   2    13149.25    12691.60     69.03 o 
   0   2   2      653.64      640.66     14.96 o 
   2   2   2     1185.89     1130.20     40.50 o 
   4   2   2      207.29      234.48     12.15 o 
   6   2   2       38.76       33.90      8.40 o 
 -11   3   2        0.18       -1.40      1.40 o 
  -9   3   2       26.07       23.35      7.41 o 
  -7   3   2       91.80      126.23     10.26 o 
  -5   3   2      926.15      788.69     19.01 o 
  -3   3   2     3926.33     3801.59     31.20 o 
  -1   3   2     1708.78     2448.86     25.57 o 
   1   3   2      341.77      350.84      7.57 o 
   3   3   2       84.58       93.63      6.82 o 
   5   3   2        1.11       -0.45      1.46 o 
   9   3   2        1.09        0.98      2.08 o 
 -12   4   2        0.50        1.54      1.80 o 
 -10   4   2        7.99        8.24      3.19 o 
  -8   4   2        6.64        4.71      1.99 o 
  -6   4   2      590.08      653.08     19.45 o 
  -4   4   2      352.52      393.38     11.46 o 
  -2   4   2     5377.59     6057.55     52.19 o 
   0   4   2     2816.59     2674.69     13.70 o 
   2   4   2       87.91      101.10     17.94 o 
   4   4   2      201.43      215.72     11.60 o 
 -11   5   2        1.18        0.02      1.83 o 
  -9   5   2       21.94       27.36      6.57 o 
  -7   5   2       39.01       47.24      4.83 o 
  -5   5   2      371.35      343.74     12.36 o 
  -3   5   2       90.49       94.04      5.59 o 
  -1   5   2     1607.21     1581.74     13.86 o 
   1   5   2     1804.54     1816.02     22.87 o 
   3   5   2      268.91      326.28     20.17 o 
   5   5   2       26.02       31.33      7.59 o 
   9   5   2        0.26        1.69      1.86 o 
 -10   6   2        1.84        2.91      2.21 o 
  -8   6   2        1.91        4.69      1.98 o 
  -6   6   2       85.04      100.06      8.09 o 
  -4   6   2     3558.17     3611.51     39.46 o 
  -2   6   2      165.28      121.94      8.73 o 
   0   6   2     1318.37     1355.56     16.14 o 
   2   6   2      470.38      493.40     22.54 o 
   4   6   2       37.92       40.35      7.79 o 
   6   6   2       57.41       68.95     10.33 o 
 -11   7   2        7.82        9.99      4.27 o 
  -9   7   2       11.03       15.23      7.04 o 
  -7   7   2      217.62      245.38     25.02 o 
  -5   7   2      579.09      632.92     17.25 o 
  -3   7   2     2667.70     2530.39     25.67 o 
  -1   7   2      456.91      394.56      7.66 o 
   1   7   2      317.88      326.98     10.55 o 
   3   7   2      281.91      276.04     18.93 o 
   5   7   2       37.19       43.26      8.82 o 
 -10   8   2        5.03        3.60      3.16 o 
  -8   8   2      136.61      149.03     11.21 o 
  -6   8   2       58.83       49.96      4.56 o 
  -4   8   2     2119.20     2149.11     47.11 o 
  -2   8   2     1315.85     1223.77     26.30 o 
   0   8   2     1926.49     1836.44     21.49 o 
   2   8   2      161.07      163.19     14.15 o 
   4   8   2      150.96      172.28     16.39 o 
   6   8   2       53.25       48.97      8.72 o 
   8   8   2        0.24        0.72      1.14 o 
 -11   9   2        1.13        1.41      1.01 o 
  -9   9   2        7.43        9.15      2.79 o 
  -7   9   2       73.46       85.17     11.56 o 
  -5   9   2       48.44       47.85      8.14 o 
  -3   9   2       56.20       50.40      4.70 o 
  -1   9   2      840.39      877.47     25.35 o 
   1   9   2     1509.63     1699.38     30.06 o 
   3   9   2      213.17      207.33     17.98 o 
   5   9   2       13.81       11.68      3.18 o 
   7   9   2        0.15       -0.34      2.06 o 
 -10  10   2       22.95       27.98      6.11 o 
  -8  10   2      153.04      154.68     14.93 o 
  -6  10   2       30.32       23.78      6.10 o 
  -4  10   2      176.45      191.64     15.58 o 
  -2  10   2     2170.05     2440.81     32.22 o 
   0  10   2     1694.16     1796.28     23.21 o 
   2  10   2      765.64      812.33     23.51 o 
   4  10   2       80.74       88.21     12.75 o 
   6  10   2       71.28       70.51     10.66 o 
   8  10   2        0.07        1.56      2.09 o 
 -11  11   2        0.13        2.02      1.62 o 
  -9  11   2       18.20       19.64      3.94 o 
  -7  11   2       56.73       54.67      7.91 o 
  -5  11   2       58.15       61.91      6.74 o 
  -3  11   2     1019.23     1081.64     24.17 o 
  -1  11   2     1427.16     1453.58     28.27 o 
   1  11   2      363.43      382.80     15.15 o 
   3  11   2      108.56      116.60      9.94 o 
   5  11   2       14.58       18.51      5.83 o 
   7  11   2        1.96        1.32      1.59 o 
 -10  12   2        5.76        6.72      2.95 o 
  -8  12   2       19.43       24.92      4.63 o 
  -6  12   2       76.53       95.89     15.00 o 
  -4  12   2      165.36      149.88     10.26 o 
  -2  12   2     1093.44     1088.38     25.29 o 
   0  12   2      226.92      221.06      8.85 o 
   2  12   2       31.35       40.55      5.69 o 
   4  12   2      107.37       97.94      7.49 o 
   6  12   2       56.46       71.61     10.44 o 
   8  12   2        1.45        1.38      1.28 o 
  -9  13   2       21.38       21.97      5.50 o 
  -7  13   2       47.94       51.89     10.18 o 
  -5  13   2       87.93       81.83      8.00 o 
  -3  13   2      125.22      127.62      8.99 o 
  -1  13   2       79.04       60.96      8.76 o 
   1  13   2      157.69      191.78     13.37 o 
   3  13   2      231.26      233.90     25.34 o 
   5  13   2       62.87       58.04      9.64 o 
   7  13   2        4.45       14.45      4.34 o 
 -10  14   2        3.66        4.52      2.43 o 
  -8  14   2        4.53        9.75      3.35 o 
  -6  14   2       13.15        8.10      2.55 o 
  -4  14   2      303.08      333.59     15.77 o 
  -2  14   2      127.71      135.33     13.57 o 
   0  14   2       23.42       23.23      3.86 o 
   2  14   2       27.44       30.88      4.88 o 
   4  14   2       51.16       41.74      4.95 o 
   6  14   2       11.53       10.59      4.11 o 
  -9  15   2        2.37       -0.06      2.10 o 
  -7  15   2       42.30       27.90      6.69 o 
  -5  15   2       68.01       76.86     12.31 o 
  -3  15   2      300.88      324.12     23.09 o 
  -1  15   2      131.58      157.52     14.70 o 
   1  15   2      211.98      205.35     18.73 o 
   3  15   2       65.66       70.85      8.06 o 
   5  15   2        0.34       -0.27      2.01 o 
   7  15   2        4.45        0.22      1.61 o 
 -10  16   2        3.06        1.92      0.96 o 
  -8  16   2        7.10        4.83      2.53 o 
  -6  16   2       44.45       40.05      7.73 o 
  -4  16   2       51.28       36.88      8.54 o 
  -2  16   2      181.89      170.89     16.45 o 
   2  16   2      280.26      257.99     10.41 o 
   4  16   2       33.78       42.72      4.96 o 
   6  16   2        8.02       -0.25      2.24 o 
  -9  17   2        0.45        2.35      1.42 o 
  -7  17   2       10.72        5.20      2.69 o 
  -5  17   2        8.26        6.19      3.27 o 
  -3  17   2       25.07       24.87      7.18 o 
  -1  17   2      144.57      132.54     14.17 o 
   1  17   2      146.04      159.02      8.10 o 
   3  17   2        2.92        0.77      1.51 o 
   5  17   2        0.21        0.65      1.36 o 
   7  17   2        0.46        4.62      2.27 o 
  -8  18   2        0.95       -0.91      1.18 o 
  -6  18   2        4.20        4.91      2.48 o 
  -4  18   2       42.44       36.74      5.89 o 
  -2  18   2      290.47      329.92     13.38 o 
   0  18   2       61.00       69.12      6.20 o 
   2  18   2      115.50      122.31      8.56 o 
   4  18   2       33.55       42.21      4.68 o 
   6  18   2        5.58        6.52      3.26 o 
  -9  19   2        0.97        2.82      1.43 o 
  -7  19   2        0.92       -0.72      2.01 o 
  -5  19   2       30.26       33.10      8.08 o 
  -3  19   2      160.19      158.28     11.93 o 
  -1  19   2      269.85      258.53     12.15 o 
   1  19   2      274.78      280.67     21.84 o 
   3  19   2       12.96        7.27      2.46 o 
   5  19   2        1.89        0.08      1.20 o 
  -8  20   2        0.77        3.86      1.64 o 
  -6  20   2        2.93        8.15      4.34 o 
  -4  20   2       15.93       12.44      4.75 o 
  -2  20   2      335.48      358.12     14.59 o 
   0  20   2       45.18       43.47      4.34 o 
   2  20   2       34.22       27.78      4.90 o 
   4  20   2       13.71       11.14      3.59 o 
  -7  21   2        1.80       -0.28      2.52 o 
  -5  21   2        6.63        4.08      2.77 o 
  -3  21   2        1.87        4.35      2.28 o 
  -1  21   2       42.52       33.24      4.50 o 
   1  21   2       28.43       36.18      7.83 o 
   3  21   2        1.74        2.22      4.49 o 
   5  21   2        0.54        1.63      1.79 o 
  -6  22   2        1.01        0.36      1.28 o 
  -4  22   2       21.73       23.82      4.76 o 
  -2  22   2       56.24       66.07      7.72 o 
   0  22   2       89.52       97.89      8.72 o 
   2  22   2        0.11        0.08      2.62 o 
   4  22   2        4.30        5.04      2.62 o 
  -7  23   2        5.37        5.09      2.25 o 
  -5  23   2        7.60        9.72      2.32 o 
  -3  23   2        9.72       12.05      3.53 o 
  -1  23   2       16.82       19.69      3.94 o 
   1  23   2       15.52       15.79      3.66 o 
   3  23   2        4.36        2.22      3.67 o 
  -6  24   2        3.99        3.85      1.54 o 
  -4  24   2        4.62        3.93      1.61 o 
  -2  24   2       13.50       14.48      2.79 o 
   0  24   2        1.54        1.57      1.50 o 
   2  24   2        5.69        8.00      2.14 o 
  -5  25   2       17.17       18.68      2.31 o 
  -3  25   2       15.63       15.39      2.54 o 
  -1  25   2       10.30       12.48      3.69 o 
   1  25   2        0.02       -2.06      2.06 o 
  -4  26   2       12.66       11.75      2.36 o 
  -2  26   2        7.87        6.10      2.94 o 
   0  26   2        6.60        5.46      2.82 o 
 -11   1   3        5.21        5.94      2.32 o 
  -9   1   3        5.42        0.71      1.43 o 
  -7   1   3       92.54       86.26      7.71 o 
  -5   1   3     1024.32     1073.63     30.82 o 
  -3   1   3     1416.27     1578.36     16.37 o 
  -1   1   3     1782.95     1599.87     13.04 o 
   1   1   3      321.86      261.65      9.95 o 
   3   1   3      257.64      245.10     18.49 o 
   5   1   3       20.97       14.12      3.78 o 
 -12   2   3        0.25        0.72      1.15 o 
 -10   2   3        9.07        7.75      3.22 o 
  -8   2   3       88.25      100.41      8.86 o 
  -6   2   3       17.27       12.73      2.94 o 
  -4   2   3      476.11      451.10     10.63 o 
  -2   2   3      965.87      703.21      9.13 o 
   0   2   3     1506.22     1576.16     17.36 o 
   2   2   3      198.24      210.80     10.35 o 
   4   2   3        3.48        5.63      3.80 o 
 -11   3   3        0.49        1.02      2.72 o 
  -9   3   3        1.22        2.26      1.29 o 
  -7   3   3       47.30       49.50      6.04 o 
  -5   3   3      722.56      615.77     12.93 o 
  -3   3   3     2355.38     2262.31     20.36 o 
  -1   3   3      119.82      110.96      4.20 o 
   1   3   3     2377.71     2781.77     34.60 o 
   3   3   3      284.64      311.69     20.55 o 
   5   3   3      100.87       90.47      9.44 o 
 -12   4   3        0.52       -0.61      1.89 o 
 -10   4   3        4.08        0.64      1.71 o 
  -8   4   3       88.09      118.87      9.70 o 
  -6   4   3     1362.29     1428.34     32.43 o 
  -4   4   3     4657.72     4902.73     41.83 o 
  -2   4   3     2476.09     2077.45     19.39 o 
   0   4   3     1373.61     1441.84     21.98 o 
   2   4   3      360.26      399.76     21.98 o 
   4   4   3       59.83       63.37     10.10 o 
 -11   5   3        0.35        2.28      2.41 o 
  -9   5   3       54.50       67.67     13.31 o 
  -7   5   3       85.33       97.07      8.48 o 
  -5   5   3     1734.24     1611.75     29.07 o 
  -3   5   3      654.43      557.62     13.48 o 
  -1   5   3      223.83      245.71      6.42 o 
   1   5   3       58.35       54.92     10.47 o 
   3   5   3       66.32       73.44     10.33 o 
   5   5   3       92.48       71.42     10.59 o 
 -12   6   3        3.26        5.70      3.10 o 
 -10   6   3        9.67       11.00      3.08 o 
  -8   6   3      114.00      136.72     10.65 o 
  -6   6   3      451.72      445.75     12.89 o 
  -4   6   3      208.75      204.97      9.26 o 
  -2   6   3      568.48      386.79     57.90 o 
   0   6   3      883.45      934.58     15.72 o 
   2   6   3       86.98       99.42     11.76 o 
   4   6   3       31.24       24.69      6.68 o 
   8   6   3        2.50        4.54      2.69 o 
 -11   7   3        3.08        4.13      1.72 o 
  -9   7   3       46.95       44.63     16.51 o 
  -7   7   3       19.92       28.34      6.46 o 
  -5   7   3      503.46      493.07     16.07 o 
  -3   7   3      313.25      315.75     16.29 o 
  -1   7   3      431.38      430.16      9.28 o 
   1   7   3      474.40      620.56     27.51 o 
   3   7   3      147.12      155.99     15.91 o 
   5   7   3       39.14       36.71      5.75 o 
 -12   8   3        4.94        2.15      1.58 o 
 -10   8   3       37.15       38.04      6.81 o 
  -8   8   3        7.93        5.44      3.38 o 
  -6   8   3      174.03      186.94     14.60 o 
  -4   8   3      895.20     1048.20     32.15 o 
  -2   8   3      862.62      690.78     16.88 o 
   0   8   3      258.53      239.93      8.62 o 
   2   8   3      293.61      330.11     22.10 o 
   4   8   3      141.35       88.19     60.84 o 
   6   8   3       10.91       13.09      4.66 o 
 -11   9   3        7.80       12.51      5.37 o 
  -9   9   3       11.56        9.17      2.67 o 
  -7   9   3      172.91      197.38     17.68 o 
  -5   9   3      492.14      481.94     24.87 o 
  -3   9   3     1013.59     1099.51     33.33 o 
  -1   9   3     1775.06     2004.71     21.65 o 
   1   9   3      296.21      330.97     14.59 o 
   3   9   3       55.60       73.77     11.43 o 
   5   9   3       44.95       46.85      6.79 o 
 -10  10   3        8.90        6.00      2.09 o 
  -8  10   3       31.96       32.87      5.36 o 
  -6  10   3      111.07      120.93     13.12 o 
  -4  10   3       42.01       46.02      7.82 o 
  -2  10   3      443.64      463.26     22.20 o 
   0  10   3      151.19      163.91      8.66 o 
   2  10   3       67.75       67.40      9.40 o 
   4  10   3        9.87        6.26      8.94 o 
   6  10   3        3.25        3.69      1.92 o 
 -11  11   3        2.72        1.08      2.66 o 
  -9  11   3       29.53       26.53      4.65 o 
  -7  11   3       30.28       33.71      7.12 o 
  -5  11   3      100.96       88.63     11.84 o 
  -3  11   3       18.82       16.38      4.59 o 
  -1  11   3       89.36       90.88      6.45 o 
   1  11   3      282.28      326.32     15.06 o 
   3  11   3       26.81       36.74      8.37 o 
   5  11   3       54.71       63.52      9.94 o 
   7  11   3        1.02        9.06      2.89 o 
 -10  12   3        4.15        4.62      2.00 o 
  -8  12   3        2.50        4.41      2.28 o 
  -6  12   3       15.48       16.19      5.52 o 
  -4  12   3       23.22       22.23      6.03 o 
  -2  12   3      125.85      122.19     11.99 o 
   0  12   3      439.27      473.19     13.83 o 
   2  12   3      131.28      145.31     17.69 o 
   4  12   3       62.13       59.14      6.66 o 
   6  12   3        7.17       11.42      4.57 o 
 -11  13   3        1.34        1.71      1.36 o 
  -9  13   3        3.36        1.76      1.02 o 
  -7  13   3       13.57       11.64      3.19 o 
  -5  13   3      134.68      157.56     16.32 o 
  -3  13   3       25.57       30.37      6.79 o 
  -1  13   3      154.30      163.10     10.13 o 
   1  13   3        6.08        6.10      2.22 o 
   3  13   3       92.81      117.63     10.18 o 
   5  13   3       25.27       24.09      6.65 o 
   7  13   3        0.79        2.27      1.87 o 
 -10  14   3        5.10        5.56      2.42 o 
  -8  14   3       45.31       49.30      8.57 o 
  -6  14   3       32.61       41.96      5.69 o 
  -4  14   3       15.17       21.92      5.76 o 
  -2  14   3       48.22       47.04      8.28 o 
   0  14   3      254.68      262.60     19.88 o 
   2  14   3      144.97      147.88     11.76 o 
   4  14   3        0.10       -2.62      2.92 o 
   6  14   3        2.41       -0.46      1.65 o 
  -9  15   3        5.02        9.70      3.49 o 
  -7  15   3       35.86       35.08      7.85 o 
  -5  15   3       22.29       22.18      6.67 o 
  -3  15   3       20.71       23.09      6.09 o 
  -1  15   3      139.61      139.76     13.82 o 
   1  15   3       15.65       26.85      8.74 o 
   3  15   3       71.08       62.19      9.54 o 
   5  15   3        8.37        9.05      3.94 o 
 -10  16   3        0.43        1.34      4.20 o 
  -8  16   3       14.60       13.50      4.09 o 
  -6  16   3      138.49      112.52      9.50 o 
  -4  16   3      154.05      171.43     17.54 o 
  -2  16   3      127.27      122.17     13.90 o 
   0  16   3       50.81       49.70      5.43 o 
   2  16   3        2.04        1.57      3.62 o 
   4  16   3        3.50        7.15      3.62 o 
   6  16   3        1.02        5.28      2.59 o 
  -9  17   3        0.88       -0.50      2.75 o 
  -7  17   3       14.62       15.83      5.30 o 
  -5  17   3      139.65      131.07     11.02 o 
  -3  17   3      275.39      254.05     14.05 o 
  -1  17   3      313.66      333.77     13.62 o 
   1  17   3      121.28      145.19     11.66 o 
   3  17   3       50.08       41.43      5.96 o 
   5  17   3       11.07       10.84      3.56 o 
  -8  18   3        3.17        3.72      2.11 o 
  -6  18   3       53.82       42.38      8.83 o 
  -4  18   3       91.35       85.49      8.59 o 
  -2  18   3       81.85       80.12      6.64 o 
   0  18   3      341.45      322.94     13.58 o 
   2  18   3      107.95       96.54      8.82 o 
   4  18   3        5.25        7.99      4.10 o 
  -9  19   3        1.82        3.18      1.52 o 
  -7  19   3        3.27        4.00      2.79 o 
  -5  19   3       23.26       20.03      6.31 o 
  -3  19   3       62.29       62.12      7.43 o 
  -1  19   3       48.86       54.95      4.84 o 
   1  19   3       20.46       24.80      4.82 o 
   3  19   3        7.60        6.33      2.20 o 
   5  19   3        2.89        2.25      1.62 o 
  -8  20   3        0.45       -3.15      3.15 o 
  -6  20   3        0.51        1.66      1.60 o 
  -4  20   3       38.42       34.66      5.65 o 
  -2  20   3       85.35       91.17      6.20 o 
   0  20   3       40.01       34.00      5.11 o 
   2  20   3       29.65       32.57      4.79 o 
   4  20   3        4.06        2.94      1.42 o 
  -7  21   3        1.20        0.88      1.59 o 
  -5  21   3        6.08        5.57      1.97 o 
  -3  21   3        7.29        6.57      2.04 o 
  -1  21   3       16.79       19.48      3.18 o 
   1  21   3        3.30        1.35      1.55 o 
   3  21   3        1.12        1.13      1.79 o 
  -6  22   3       11.47       15.22      2.71 o 
  -4  22   3        2.00        2.92      1.61 o 
  -2  22   3        7.54       11.48      2.50 o 
   0  22   3       20.04       16.81      3.68 o 
   2  22   3        1.63        0.82      1.94 o 
  -7  23   3        1.20        2.27      1.80 o 
  -5  23   3        1.36        0.93      1.24 o 
  -3  23   3        8.35       11.65      2.42 o 
  -1  23   3        7.16        3.83      2.41 o 
   1  23   3        4.15       -0.17      1.25 o 
  -6  24   3        0.26        1.22      0.81 o 
  -4  24   3       11.16       12.25      2.31 o 
  -2  24   3       16.22       12.62      4.49 o 
   0  24   3        6.16        9.02      3.55 o 
  -5  25   3        2.46        2.75      2.30 o 
  -3  25   3       20.02       29.12      6.63 o 
  -1  25   3        1.40        0.80      0.86 o 
   1  25   3        0.35        3.21      1.96 o 
  -4  26   3       11.55        5.42      2.28 o 
  -2  26   3       11.55        8.79      5.89 o 
 -12   0   4        1.52        4.09      2.34 o 
 -10   0   4        9.08        6.23      3.26 o 
  -8   0   4       39.23       37.53      7.92 o 
  -6   0   4      337.74      364.27     19.85 o 
  -4   0   4      498.54      476.40     12.95 o 
  -2   0   4     2521.69     2495.17     31.67 o 
   0   0   4      647.63      740.32     15.46 o 
   2   0   4       81.61      112.98     12.47 o 
   4   0   4       93.28      127.82     16.33 o 
 -11   1   4        4.84        0.41      1.31 o 
  -9   1   4       33.77       37.84      5.39 o 
  -7   1   4       41.74       35.53      4.95 o 
  -5   1   4       58.17       59.97      3.38 o 
  -3   1   4     1041.81     1002.75     12.39 o 
  -1   1   4      345.01      350.90      8.10 o 
   1   1   4      603.80      566.28     48.75 o 
   3   1   4       51.58       60.97     10.22 o 
   5   1   4        0.07       -0.03      1.42 o 
 -12   2   4        2.15        2.12      1.70 o 
 -10   2   4       13.48       12.52      3.72 o 
  -8   2   4       31.10       29.36      4.90 o 
  -6   2   4      100.37      104.55      7.72 o 
  -4   2   4      276.30      318.15      7.52 o 
  -2   2   4     1010.80     1034.44     17.03 o 
   0   2   4      154.60      184.16      8.34 o 
   2   2   4       20.32       26.52      6.29 o 
   4   2   4       37.99       41.59      6.53 o 
 -11   3   4        2.17        0.13      1.98 o 
  -9   3   4       17.00       16.60      3.87 o 
  -7   3   4       33.57       34.65      5.79 o 
  -5   3   4     1203.11     1105.38     18.72 o 
  -3   3   4      994.48     1029.46     14.91 o 
  -1   3   4     1093.59     1189.08     15.96 o 
   1   3   4      235.17      228.36      9.10 o 
   3   3   4       38.31       56.49      9.73 o 
   5   3   4        9.66       10.83      3.54 o 
 -12   4   4        0.38        0.03      1.50 o 
 -10   4   4       25.16       25.59      6.08 o 
  -8   4   4       72.74       75.77      7.83 o 
  -6   4   4      407.58      373.64     11.50 o 
  -4   4   4     2400.60     2345.57     30.48 o 
  -2   4   4      564.05      539.79     15.57 o 
   0   4   4      116.94      108.83      5.83 o 
   2   4   4       76.55       72.57     10.78 o 
   4   4   4      103.00      111.14     10.47 o 
 -11   5   4        6.04        9.45      4.56 o 
  -9   5   4        5.48        7.25      2.87 o 
  -7   5   4      419.67      434.01     17.62 o 
  -5   5   4      551.31      546.71     16.24 o 
  -3   5   4      658.51      620.58     23.71 o 
  -1   5   4     2907.24     2778.62     30.36 o 
   1   5   4      231.21      266.91     18.98 o 
   3   5   4       78.56       91.20     12.52 o 
   5   5   4       15.41       10.00      4.95 o 
 -12   6   4        2.19        3.01      2.13 o 
 -10   6   4        3.88        4.88      2.17 o 
  -8   6   4      194.44      229.31     20.95 o 
  -6   6   4      515.58      520.94     16.20 o 
  -4   6   4      629.55      654.51     16.77 o 
  -2   6   4      114.11      131.62      8.25 o 
   0   6   4       13.13       14.07      2.45 o 
   2   6   4      181.40      181.75     16.95 o 
   4   6   4       53.26       53.15     10.43 o 
 -11   7   4       11.79       16.37      3.59 o 
  -9   7   4       47.66       45.25      8.33 o 
  -7   7   4       75.85       72.45      7.51 o 
  -5   7   4      246.36      236.07     16.20 o 
  -3   7   4      968.64      821.23     29.68 o 
  -1   7   4      104.73       97.11      6.00 o 
   1   7   4      147.18      162.69     15.40 o 
   3   7   4       28.31       20.17      5.94 o 
   5   7   4       10.38        5.48      2.66 o 
 -12   8   4        3.29        0.36      1.59 o 
 -10   8   4       18.53       24.05      4.57 o 
  -8   8   4       30.67       38.06      5.56 o 
  -6   8   4      362.24      384.46     21.78 o 
  -4   8   4        2.92        1.99      2.84 o 
  -2   8   4      105.69      102.05      7.38 o 
   0   8   4      447.88      503.88     15.09 o 
   2   8   4       32.17       38.46      7.92 o 
   4   8   4       37.11       28.50      6.09 o 
 -11   9   4       11.02       10.97      2.91 o 
  -9   9   4       58.10       65.78     10.43 o 
  -7   9   4       61.93       56.84      6.44 o 
  -5   9   4       71.62       84.74     10.84 o 
  -3   9   4      456.81      480.26     23.66 o 
  -1   9   4      168.64      171.38      7.92 o 
   1   9   4       63.92       77.61      7.67 o 
   3   9   4       37.14       23.82     12.92 o 
   5   9   4        8.98       17.12      5.22 o 
 -12  10   4        0.51        0.03      0.89 o 
 -10  10   4        8.11        9.19      2.89 o 
  -8  10   4       10.07        6.35      3.73 o 
  -6  10   4      170.79      168.24     15.71 o 
  -4  10   4      100.96       84.45     10.48 o 
  -2  10   4      160.54      160.66     14.65 o 
   0  10   4       72.90       68.76      5.67 o 
   2  10   4       16.92       19.07      5.61 o 
   4  10   4       35.78       29.37      5.06 o 
   6  10   4        4.06        6.19      3.01 o 
 -11  11   4        2.01        2.42      1.61 o 
  -9  11   4       10.53        9.17      3.14 o 
  -7  11   4       46.99       44.57      4.76 o 
  -5  11   4       72.10       62.08      9.85 o 
  -3  11   4      236.12      244.71     18.30 o 
  -1  11   4       53.42       61.05      4.91 o 
   1  11   4       10.60       10.64      2.53 o 
   3  11   4        4.86        0.10      3.13 o 
   5  11   4        9.90       17.16      5.22 o 
 -10  12   4        1.81        1.24      1.43 o 
  -8  12   4       42.79       46.77      6.31 o 
  -6  12   4       16.53       15.62      5.21 o 
  -4  12   4       12.55       12.30      4.54 o 
  -2  12   4      408.29      403.67     23.24 o 
   0  12   4       46.45       40.25      4.45 o 
   2  12   4       18.01       11.17      4.40 o 
   4  12   4       23.95       23.90      6.19 o 
   6  12   4        1.48        3.26      1.87 o 
 -11  13   4        1.56        2.45      1.39 o 
  -9  13   4       10.25        7.26      2.69 o 
  -7  13   4        0.09        0.29      1.23 o 
  -5  13   4       20.09       27.94      6.39 o 
  -3  13   4       32.50       26.55      6.41 o 
  -1  13   4      113.96      112.40      8.61 o 
   1  13   4       20.42       19.86      4.50 o 
   3  13   4       13.59        6.18      5.25 o 
   5  13   4        0.46        0.59      1.80 o 
 -10  14   4        0.87        1.11      1.22 o 
  -8  14   4        2.77       11.68      5.15 o 
  -6  14   4       42.99       46.76      6.58 o 
  -4  14   4      162.00      144.87     15.68 o 
  -2  14   4      158.32      146.92     14.44 o 
   0  14   4       59.34       63.39      7.92 o 
   2  14   4      100.87      107.55     10.43 o 
   4  14   4       35.47       38.48      7.63 o 
  -9  15   4        6.72        8.88      3.52 o 
  -7  15   4       36.60       35.94      7.29 o 
  -5  15   4       32.30       34.91      5.62 o 
  -3  15   4      210.67      196.02     17.88 o 
  -1  15   4       85.74       84.40      6.88 o 
   1  15   4       14.01       13.61      3.18 o 
   3  15   4        9.59        6.80      4.23 o 
   5  15   4        1.02        2.49      1.75 o 
 -10  16   4        4.94       10.21      2.38 o 
  -8  16   4        7.01       11.87      3.08 o 
  -6  16   4        5.96        2.65      2.74 o 
  -4  16   4      202.71      191.92     10.58 o 
  -2  16   4      512.11      535.45     15.04 o 
   0  16   4       99.79      111.88     14.74 o 
   2  16   4       21.30       22.93      6.70 o 
   4  16   4        1.57        3.57      2.21 o 
  -9  17   4        6.03        8.34      2.20 o 
  -7  17   4       39.57       36.67      5.33 o 
  -5  17   4      226.43      217.21     13.78 o 
  -3  17   4       43.19       40.47      4.17 o 
  -1  17   4       85.00       86.12      7.24 o 
   1  17   4      100.65       93.98      9.44 o 
   3  17   4        2.03        5.04      3.13 o 
   5  17   4        4.67        6.57      2.19 o 
  -8  18   4        6.68       12.31      2.96 o 
  -6  18   4       13.70       12.43      5.06 o 
  -4  18   4       87.99       90.57      7.42 o 
  -2  18   4      129.40      130.60      8.96 o 
   0  18   4       14.50       14.58      3.55 o 
   2  18   4       16.57       14.32      3.18 o 
   4  18   4        2.79        2.84      2.02 o 
  -9  19   4        1.65        0.40      1.01 o 
  -7  19   4       17.24       14.26      3.23 o 
  -5  19   4        0.90        2.47      1.91 o 
  -3  19   4        6.77        4.43      1.41 o 
  -1  19   4        4.61        8.43      3.06 o 
   1  19   4        3.98        2.77      1.23 o 
   3  19   4        6.88        9.94      3.47 o 
  -8  20   4        2.90        2.72      1.30 o 
  -6  20   4        1.69        1.90      1.64 o 
  -4  20   4        9.29       13.94      3.82 o 
  -2  20   4       46.75       47.58      5.34 o 
   0  20   4       10.90       16.98      3.85 o 
   2  20   4        6.13        5.07      2.01 o 
  -7  21   4        3.97        0.67      1.29 o 
  -5  21   4        5.76        9.78      2.94 o 
  -3  21   4       56.19       61.46      7.51 o 
  -1  21   4       41.25       36.98      4.99 o 
   1  21   4        2.34        3.34      2.70 o 
  -6  22   4        0.32        0.81      1.83 o 
  -4  22   4        2.02        0.29      1.45 o 
  -2  22   4        3.04        5.70      3.46 o 
   0  22   4        6.02        4.39      2.94 o 
  -7  23   4        0.41        1.74      1.44 o 
  -5  23   4        6.46        3.81      3.58 o 
  -3  23   4        4.03        1.86      3.26 o 
  -1  23   4       17.63       17.11      3.09 o 
   1  23   4        1.13       -1.97      1.97 o 
  -6  24   4        4.27        7.37      2.59 o 
  -4  24   4        9.96       13.09      3.10 o 
  -2  24   4       17.31       19.71      3.40 o 
   0  24   4        1.02        0.24      1.68 o 
  -3  25   4        2.26        6.86      1.81 o 
  -1  25   4        6.25        7.60      2.54 o 
 -11   1   5        3.26        3.01      2.01 o 
  -9   1   5       18.80       17.50      3.17 o 
  -7   1   5       18.96       20.27      4.45 o 
  -5   1   5      223.16      249.00      7.65 o 
  -3   1   5       72.18       71.05      6.27 o 
  -1   1   5      197.52      188.53      7.24 o 
   1   1   5        6.50        7.27      2.52 o 
   3   1   5       14.21        8.68      3.31 o 
 -12   2   5        0.98       -0.89      1.94 o 
 -10   2   5        0.65       -1.20      1.20 o 
  -8   2   5       34.93       27.35      4.71 o 
  -6   2   5       58.77       69.29      4.94 o 
  -4   2   5     1530.37     1548.03     32.05 o 
  -2   2   5        1.42        2.17      1.15 o 
   0   2   5       46.68       60.07      4.48 o 
   2   2   5      332.89      313.67     23.96 o 
   4   2   5       30.08       40.94      6.90 o 
 -11   3   5        3.34        3.44      2.23 o 
  -9   3   5       78.20       90.20      8.62 o 
  -7   3   5      118.20      105.51      8.50 o 
  -5   3   5       13.47       15.86      2.00 o 
  -3   3   5      341.15      341.00     19.37 o 
  -1   3   5      156.99      168.36      6.93 o 
   1   3   5      148.43      156.44     11.14 o 
   3   3   5       39.52       48.08      7.25 o 
 -12   4   5        0.51       -2.63      2.63 o 
 -10   4   5       36.00       36.69      5.66 o 
  -8   4   5       72.18       89.14      8.39 o 
  -6   4   5      184.81      154.56      7.66 o 
  -4   4   5       77.02       66.37      8.41 o 
  -2   4   5      145.19      139.20     11.43 o 
   0   4   5      149.55      167.34      8.67 o 
   2   4   5        1.82        2.70      2.11 o 
   4   4   5       17.85       13.23      4.12 o 
 -11   5   5       10.16        8.27      2.60 o 
  -9   5   5       81.61       83.55      9.30 o 
  -7   5   5      204.19      186.80     11.52 o 
  -5   5   5      599.88      560.96     25.07 o 
  -3   5   5      130.89      122.08     11.92 o 
  -1   5   5      208.66      207.90      9.41 o 
   1   5   5      152.14      193.45     12.68 o 
   3   5   5       39.91       41.56      6.23 o 
 -12   6   5        5.65        4.20      2.82 o 
 -10   6   5        0.59       -0.27      1.30 o 
  -8   6   5      308.90      334.08     23.83 o 
  -6   6   5      468.39      456.97     13.46 o 
  -4   6   5      330.18      320.89     19.23 o 
  -2   6   5      644.13      604.02     35.89 o 
   0   6   5      463.48      500.66     15.22 o 
   2   6   5       66.94       64.99     23.75 o 
   4   6   5        9.61       11.15      5.46 o 
 -11   7   5       10.44        9.82      2.92 o 
  -9   7   5       19.40       14.96      4.15 o 
  -7   7   5       81.24      102.37      8.19 o 
  -5   7   5      356.36      323.35     20.01 o 
  -3   7   5       31.79       26.86      6.08 o 
  -1   7   5       96.87       83.24      7.30 o 
   1   7   5      109.01      117.21     10.05 o 
   3   7   5       65.75       44.66     33.60 o 
 -12   8   5        2.33        4.32      2.65 o 
 -10   8   5       10.17        7.88      2.66 o 
  -8   8   5      277.15      271.97     14.96 o 
  -6   8   5       45.27       29.39      6.21 o 
  -4   8   5      113.17      115.12     12.37 o 
  -2   8   5      646.91      691.59     21.27 o 
   0   8   5      222.07      234.76     13.71 o 
   2   8   5        9.11        6.07      3.78 o 
   4   8   5        1.43        0.40      1.41 o 
 -11   9   5        0.69        1.45      1.44 o 
  -9   9   5       14.96        9.88      2.90 o 
  -7   9   5      161.11      155.45     10.82 o 
  -5   9   5       36.98       40.13      7.78 o 
  -3   9   5       21.55       21.94      5.68 o 
  -1   9   5      241.80      264.58     13.54 o 
   1   9   5        0.35        1.95      1.39 o 
   3   9   5       17.49       14.16      4.62 o 
 -12  10   5        0.35        2.03      1.88 o 
 -10  10   5        6.33        3.47      2.14 o 
  -8  10   5       47.30       48.53      6.47 o 
  -6  10   5       45.19       38.49      7.79 o 
  -4  10   5      110.50       94.13     11.59 o 
  -2  10   5       74.87       74.29      7.24 o 
   0  10   5        9.11        8.86      2.94 o 
   2  10   5       19.24       11.27      4.56 o 
   4  10   5        2.90        1.31      1.75 o 
 -11  11   5        2.26        0.51      1.45 o 
  -9  11   5        5.23        4.36      2.19 o 
  -7  11   5       11.54        9.89      2.32 o 
  -5  11   5      104.33       87.73     11.75 o 
  -3  11   5      160.03      161.04     15.29 o 
  -1  11   5       33.00       36.93      5.23 o 
   1  11   5        1.16        3.45      1.52 o 
   3  11   5       13.06        8.30      5.90 o 
   5  11   5        4.99        1.86      1.90 o 
 -10  12   5        4.40        3.86      1.83 o 
  -8  12   5       18.58       11.73      3.34 o 
  -6  12   5       46.05       42.32      4.78 o 
  -4  12   5       93.06       88.14     11.91 o 
  -2  12   5       18.18       12.98      4.74 o 
   0  12   5        5.48        4.23      2.93 o 
   2  12   5        1.94       -0.02      2.05 o 
   4  12   5        0.15       -2.87      2.87 o 
 -11  13   5        1.09        0.10      0.86 o 
  -9  13   5        0.33       -0.87      1.61 o 
  -7  13   5       76.78       78.26      6.54 o 
  -5  13   5      177.48      186.79     12.48 o 
  -3  13   5       16.66       14.27      4.59 o 
  -1  13   5       52.12       63.24      7.36 o 
   1  13   5       27.63       15.35      4.16 o 
   3  13   5       24.86       26.51      5.28 o 
 -10  14   5        3.31        1.10      2.04 o 
  -8  14   5       22.55       24.96      4.39 o 
  -6  14   5      127.57      118.29     10.35 o 
  -4  14   5      302.61      293.41     11.13 o 
  -2  14   5      109.92      103.42      6.58 o 
   0  14   5       13.21       17.07      4.11 o 
   2  14   5        9.40        1.60      3.29 o 
   4  14   5        2.33       11.14      3.67 o 
  -9  15   5       10.88        6.62      3.35 o 
  -7  15   5      169.28      173.56     17.02 o 
  -5  15   5       92.41       96.16      6.60 o 
  -3  15   5      255.96      250.38     10.41 o 
  -1  15   5      104.10      107.27      7.85 o 
   1  15   5       49.82       51.08      5.91 o 
   3  15   5        3.39        0.88      2.10 o 
 -10  16   5        1.30       -1.80      1.80 o 
  -8  16   5       35.23       34.87      6.78 o 
  -6  16   5       74.04       82.87      8.79 o 
  -4  16   5       32.88       34.56      3.99 o 
  -2  16   5       37.22       37.61      4.79 o 
   0  16   5       24.38       28.62      5.29 o 
   2  16   5       12.18       10.35      3.17 o 
   4  16   5        3.61        3.72      1.88 o 
  -9  17   5        5.82        8.15      2.92 o 
  -7  17   5        6.38        5.75      2.14 o 
  -5  17   5       37.46       30.57      4.18 o 
  -3  17   5       49.26       55.51      5.91 o 
  -1  17   5       81.91       78.26      6.68 o 
   1  17   5       11.68        8.76      6.88 o 
   3  17   5        1.14        1.43      2.22 o 
  -8  18   5       13.37       12.95      3.82 o 
  -6  18   5       69.90       75.24      6.43 o 
  -4  18   5       20.24       18.46      3.52 o 
  -2  18   5       18.46       16.65      4.02 o 
   0  18   5        5.14        4.03      1.63 o 
   2  18   5        4.48        2.26      1.84 o 
  -7  19   5       14.75       19.51      2.91 o 
  -5  19   5       57.71       67.77      6.10 o 
  -3  19   5      138.78      150.30      9.42 o 
  -1  19   5       27.42       22.25      3.42 o 
   1  19   5        9.84        8.45      2.53 o 
  -8  20   5        3.47        2.23      1.90 o 
  -6  20   5        3.40        3.09      2.49 o 
  -4  20   5       40.37       46.41      5.14 o 
  -2  20   5       10.23       10.81      2.52 o 
   0  20   5        6.22        5.03      3.06 o 
   2  20   5        1.09        2.46      1.94 o 
  -7  21   5        1.90        2.73      3.67 o 
  -5  21   5        2.81        1.53      1.27 o 
  -3  21   5        3.38        2.89      1.29 o 
  -1  21   5        1.94        4.62      2.43 o 
  -6  22   5        5.07        2.53      3.82 o 
  -4  22   5       52.25       59.10      5.83 o 
  -2  22   5        7.04        4.60      1.56 o 
   0  22   5        0.22       -1.50      1.50 o 
  -5  23   5        2.64        3.10      1.93 o 
  -3  23   5        3.33        2.87      2.87 o 
  -1  23   5        5.90        4.91      2.15 o 
  -4  24   5        0.04        0.58      1.29 o 
  -2  24   5        0.56       -0.44      1.80 o 
 -12   0   6        4.46        8.12      4.22 o 
 -10   0   6       78.08       93.85     12.96 o 
  -8   0   6       14.38       22.68      6.07 o 
  -6   0   6       47.42       50.19      7.79 o 
  -4   0   6      163.50      204.01     16.52 o 
  -2   0   6      239.57      245.37     19.64 o 
   0   0   6       96.94       81.45     11.33 o 
   2   0   6       40.93       49.41     10.38 o 
   4   0   6        1.18        6.99      3.69 o 
 -11   1   6       34.38       29.85      5.19 o 
  -9   1   6       85.61       82.22      8.58 o 
  -7   1   6       39.85       44.81      5.59 o 
  -5   1   6      450.61      490.61     17.66 o 
  -3   1   6      622.68      665.48     22.64 o 
  -1   1   6      128.89      125.90      9.57 o 
   1   1   6       59.22       82.04      8.92 o 
   3   1   6       27.21       28.84      6.35 o 
 -12   2   6        2.71        3.31      2.74 o 
 -10   2   6       18.27       16.58      5.14 o 
  -8   2   6        6.86        4.91      3.68 o 
  -6   2   6       56.35       53.38      4.53 o 
  -4   2   6      238.64      262.18     13.21 o 
  -2   2   6      159.23      187.59     11.53 o 
   0   2   6        2.76        3.55      2.89 o 
   2   2   6       21.21       29.15      4.97 o 
   4   2   6        6.75        9.82      3.20 o 
 -13   3   6        0.84        1.65      1.79 o 
 -11   3   6        2.96        3.76      2.97 o 
  -9   3   6       51.97       53.24      9.97 o 
  -7   3   6       96.98      110.14     11.83 o 
  -5   3   6       97.79      103.28     11.72 o 
  -3   3   6       69.98       60.41      9.15 o 
  -1   3   6       44.37       30.79      5.19 o 
   1   3   6       22.47       26.26      6.62 o 
   3   3   6       10.46        6.72      2.86 o 
 -12   4   6        7.01        8.41      4.02 o 
 -10   4   6       22.55       13.11      4.88 o 
  -8   4   6      434.41      461.74     18.92 o 
  -6   4   6      108.81      120.80      8.70 o 
  -4   4   6      318.76      339.55     21.41 o 
  -2   4   6       39.10       44.44      5.90 o 
   0   4   6      173.43      180.24     17.07 o 
   2   4   6       22.26       17.48      3.66 o 
   4   4   6        4.29        3.80      2.97 o 
 -11   5   6        1.72       -1.19      2.70 o 
  -9   5   6       20.56       17.02      3.96 o 
  -7   5   6      109.43       94.40      8.04 o 
  -5   5   6        8.94        6.02      2.56 o 
  -3   5   6      141.72      120.26     13.18 o 
  -1   5   6      208.55      233.02     24.56 o 
   1   5   6      120.34      134.20     12.43 o 
   3   5   6       17.25       18.49      4.35 o 
 -12   6   6        3.99        2.71      2.53 o 
 -10   6   6        7.37        6.04      2.36 o 
  -8   6   6      119.97      125.35     10.01 o 
  -6   6   6      187.93      184.24     11.02 o 
  -4   6   6       80.83       78.06     10.54 o 
  -2   6   6       37.20       34.53      5.16 o 
   0   6   6      109.13      134.48     15.69 o 
   2   6   6       63.83       51.80      8.35 o 
   4   6   6        3.91        4.21      2.25 o 
 -11   7   6        5.39        2.64      2.85 o 
  -9   7   6       64.84       48.02      6.64 o 
  -7   7   6      869.77      849.02     29.44 o 
  -5   7   6      312.17      280.52     19.91 o 
  -3   7   6      282.55      307.13     21.64 o 
  -1   7   6      217.28      227.19     13.27 o 
   1   7   6       21.30       16.31     11.40 o 
   3   7   6        0.25       -1.34      1.79 o 
 -12   8   6        1.00        2.89      2.41 o 
 -10   8   6       33.99       39.08      6.96 o 
  -8   8   6        7.56        5.12      2.40 o 
  -6   8   6      952.71      912.45     25.51 o 
  -4   8   6      489.58      472.99     26.63 o 
  -2   8   6      163.51      170.88     11.44 o 
   0   8   6       35.57       33.97      5.90 o 
   2   8   6       14.43       14.62      4.31 o 
 -11   9   6        1.72        1.99      2.30 o 
  -9   9   6        2.26        0.93      1.79 o 
  -7   9   6       32.71       28.28      3.94 o 
  -5   9   6       29.22       23.88      6.23 o 
  -3   9   6      143.25      135.50     14.61 o 
  -1   9   6       71.14       71.20      7.88 o 
   1   9   6        3.94        3.96      2.74 o 
   3   9   6        1.02       -0.47      1.71 o 
 -12  10   6        4.19        0.47      1.65 o 
 -10  10   6        9.28        7.75      2.64 o 
  -8  10   6       33.63       35.70      5.54 o 
  -6  10   6       95.96      101.79      7.30 o 
  -4  10   6      469.37      440.11     26.38 o 
  -2  10   6      266.12      265.98     14.60 o 
   0  10   6        6.91        6.95      2.83 o 
   2  10   6       10.87        7.01      3.04 o 
   4  10   6        5.90        6.03      2.43 o 
 -11  11   6        0.98        1.47      1.99 o 
  -9  11   6       12.81       16.99      3.78 o 
  -7  11   6       27.28       28.48      3.86 o 
  -5  11   6      345.48      329.42     13.33 o 
  -3  11   6      373.01      361.14     14.14 o 
  -1  11   6       22.16       22.77      6.87 o 
   1  11   6        7.59        1.74      3.37 o 
   3  11   6        0.57       -0.78      1.66 o 
 -10  12   6        0.61        1.65      1.22 o 
  -8  12   6       31.12       29.36      4.88 o 
  -6  12   6        8.07        6.58      1.85 o 
  -4  12   6       76.79       68.18      6.32 o 
  -2  12   6       93.84       94.29      7.29 o 
   0  12   6       40.48       37.61      9.21 o 
   2  12   6        0.25       -0.25      4.13 o 
 -11  13   6        2.78        2.89      1.81 o 
  -9  13   6       18.58       16.99      3.67 o 
  -7  13   6      167.31      172.77     12.00 o 
  -5  13   6      497.14      523.59     17.66 o 
  -3  13   6      285.36      271.06     12.46 o 
  -1  13   6       51.37       40.79      9.43 o 
   1  13   6        5.70       -0.22      2.20 o 
   3  13   6        0.11        2.38      1.48 o 
 -10  14   6        2.32        0.88      1.43 o 
  -8  14   6       15.43       12.02      3.22 o 
  -6  14   6      107.26      106.10     11.36 o 
  -4  14   6      214.56      212.70     11.29 o 
  -2  14   6       12.07        9.12      3.48 o 
   0  14   6        3.88        4.14      1.85 o 
   2  14   6        5.43        5.65      3.81 o 
  -9  15   6       12.12       12.96      4.07 o 
  -7  15   6        6.33        9.18      2.69 o 
  -5  15   6        5.82        2.80      2.03 o 
  -3  15   6       32.15       27.16      4.96 o 
  -1  15   6       45.05       50.98      6.47 o 
   1  15   6       29.08        4.16      6.23 o 
   3  15   6        2.92        5.18      2.32 o 
 -10  16   6        1.60        1.93      1.55 o 
  -8  16   6        2.67        3.57      1.59 o 
  -6  16   6       30.51       28.06      5.10 o 
  -4  16   6        2.37        2.16      2.06 o 
  -2  16   6       24.74       22.13      4.30 o 
   0  16   6       27.30       16.21     11.72 o 
   2  16   6        4.68        3.04      1.70 o 
  -9  17   6        2.10        4.24      2.53 o 
  -7  17   6        2.71        6.39      2.92 o 
  -5  17   6       14.56       17.36      3.87 o 
  -3  17   6        0.69        1.27      1.60 o 
  -1  17   6        0.90       -1.90      2.02 o 
   1  17   6        0.58       -0.97      1.52 o 
  -8  18   6        4.82        5.21      2.27 o 
  -6  18   6        0.03        0.74      2.46 o 
  -4  18   6        7.86        9.97      3.30 o 
  -2  18   6       24.94       25.55      4.65 o 
   0  18   6        2.78        2.79      2.73 o 
  -7  19   6        5.04        5.02      1.39 o 
  -5  19   6        5.38        4.00      2.05 o 
  -3  19   6       18.68       24.68      3.59 o 
  -1  19   6        4.45        5.56      1.98 o 
   1  19   6        2.54        4.01      2.25 o 
  -6  20   6        5.10        7.59      2.49 o 
  -4  20   6       24.87       24.77      4.73 o 
  -2  20   6        4.14        0.82      1.24 o 
   0  20   6        2.75        1.92      1.50 o 
  -5  21   6        2.01        5.13      1.89 o 
  -3  21   6        4.37        2.38      1.40 o 
  -1  21   6        4.21        5.08      2.18 o 
  -4  22   6        3.99        2.97      2.51 o 
  -2  22   6        0.54        4.31      1.83 o 
 -11   1   7        5.07       17.71      5.95 o 
  -9   1   7       53.60       61.16     10.35 o 
  -7   1   7       23.04       38.54      7.49 o 
  -5   1   7       50.64       58.45      6.76 o 
  -3   1   7        9.72       11.38      5.25 o 
  -1   1   7      124.64      145.75     11.73 o 
   1   1   7       47.21       38.71      6.48 o 
   3   1   7        1.14        2.32      1.37 o 
 -12   2   7        8.02        7.58      3.67 o 
 -10   2   7       42.62       44.85      9.29 o 
  -8   2   7      106.31      109.58     13.56 o 
  -6   2   7       80.62       90.21     11.45 o 
  -4   2   7       95.69       84.82     11.40 o 
  -2   2   7       73.81       68.68      7.68 o 
   0   2   7       39.01       40.36      6.52 o 
   2   2   7        1.78        1.30      1.71 o 
 -11   3   7        4.92        3.86      2.57 o 
  -9   3   7       55.83       66.63     11.25 o 
  -7   3   7       52.44       48.06      7.21 o 
  -5   3   7       36.06       28.10      6.29 o 
  -3   3   7       95.34      112.59     13.53 o 
  -1   3   7       11.41        5.49      2.31 o 
   1   3   7        0.64        0.32      1.41 o 
   3   3   7        0.26       -0.53      1.21 o 
 -12   4   7        0.48       -1.08      1.43 o 
 -10   4   7        5.33        1.21      2.84 o 
  -8   4   7       94.87       90.18     12.59 o 
  -6   4   7       52.27       54.37      8.85 o 
  -4   4   7       12.45       16.71      4.94 o 
  -2   4   7       53.11       49.16      6.08 o 
   0   4   7       48.89       43.33      6.62 o 
   2   4   7       21.03       27.31      5.90 o 
 -11   5   7       13.19       13.62      5.03 o 
  -9   5   7       53.87       37.31      8.41 o 
  -7   5   7      190.92      210.98     12.71 o 
  -5   5   7       35.52       37.17      7.69 o 
  -3   5   7        2.55        8.12      2.94 o 
  -1   5   7        5.99        3.91      3.20 o 
   1   5   7       25.14       29.01      5.48 o 
   3   5   7        4.39        3.60      2.79 o 
 -12   6   7        0.15        2.05      1.90 o 
 -10   6   7        3.33        5.05      4.14 o 
  -8   6   7       61.27       61.60     10.64 o 
  -6   6   7       37.00       34.62      5.18 o 
  -4   6   7       54.77       54.91      9.71 o 
  -2   6   7      131.95      151.00     11.34 o 
   0   6   7       48.51       19.76     22.54 o 
   2   6   7        4.17        4.32      2.94 o 
 -11   7   7        5.74        3.21      3.16 o 
  -9   7   7       26.43       18.36      5.82 o 
  -7   7   7      158.68      158.45     11.42 o 
  -5   7   7       49.97       50.27      6.38 o 
  -3   7   7       23.31       16.96      3.66 o 
  -1   7   7       23.42       30.13      7.96 o 
   1   7   7       13.51        9.82      4.03 o 
   3   7   7        4.34        3.00      2.23 o 
 -12   8   7        1.31        2.64      1.64 o 
 -10   8   7       23.01       25.92      7.04 o 
  -8   8   7       35.53       39.25      8.73 o 
  -6   8   7      651.07      617.64     22.74 o 
  -4   8   7      181.29      197.00     10.49 o 
  -2   8   7        9.55        4.92      2.07 o 
   0   8   7        3.54        2.74      2.91 o 
   2   8   7        0.42       -1.74      1.74 o 
 -11   9   7        6.95        7.81      3.42 o 
  -9   9   7       32.24       32.06      7.64 o 
  -7   9   7      103.30      110.53      9.52 o 
  -5   9   7      523.31      580.94     17.94 o 
  -3   9   7       33.86       37.02      4.70 o 
  -1   9   7       43.68       42.16      6.52 o 
   1   9   7        6.00        3.90      2.73 o 
 -12  10   7        0.54        1.03      1.16 o 
 -10  10   7        0.95        0.42      2.01 o 
  -8  10   7        9.65       12.01      5.47 o 
  -6  10   7       85.91       80.53      8.16 o 
  -4  10   7      127.30      138.63     10.92 o 
  -2  10   7       38.74       32.98      5.58 o 
   0  10   7        6.82        3.06      2.60 o 
   2  10   7        0.23        0.22      1.18 o 
 -11  11   7        5.75        4.33      2.49 o 
  -9  11   7       23.36       21.92      6.32 o 
  -7  11   7       43.35       44.60      8.72 o 
  -5  11   7       36.85       33.11      5.42 o 
  -3  11   7       11.98       10.73      4.44 o 
  -1  11   7        1.23        0.32      1.58 o 
   1  11   7        2.09        0.41      1.31 o 
 -10  12   7        0.58       -0.14      1.45 o 
  -8  12   7        7.37        5.35      2.90 o 
  -6  12   7      170.15      174.25     18.11 o 
  -4  12   7       48.23       52.55      9.83 o 
  -2  12   7       22.87       37.12      8.28 o 
   0  12   7        2.43        1.21      5.00 o 
   2  12   7        0.05        2.33      1.66 o 
 -11  13   7        0.32        0.76      0.99 o 
  -9  13   7       10.30        8.78      3.86 o 
  -7  13   7      226.21      222.87     13.82 o 
  -5  13   7      123.69      116.95     14.71 o 
  -3  13   7      130.07      128.83     15.60 o 
  -1  13   7       41.12       31.38     14.70 o 
   1  13   7        0.05       -0.07      1.96 o 
 -10  14   7       13.69        9.61      3.39 o 
  -8  14   7       62.41       70.75      7.41 o 
  -6  14   7       38.07       41.21      6.22 o 
  -4  14   7       88.89       79.54     12.57 o 
  -2  14   7       42.53       28.07      7.70 o 
   0  14   7        4.12        0.62      3.07 o 
  -9  15   7        5.72        2.70      1.72 o 
  -7  15   7       37.37       41.64      8.61 o 
  -5  15   7       13.85       15.14      4.82 o 
  -3  15   7       20.77       25.14      7.14 o 
  -1  15   7        5.30        2.92      2.31 o 
   1  15   7        5.03        4.24      1.77 o 
 -10  16   7        2.29        2.80      1.63 o 
  -8  16   7       10.73        9.01      3.81 o 
  -6  16   7       18.26       14.88      4.72 o 
  -4  16   7       14.28       22.07      6.91 o 
  -2  16   7       18.25       18.37      6.22 o 
   0  16   7       16.07       13.41      5.59 o 
  -9  17   7        9.21        9.02      2.90 o 
  -7  17   7       31.35       37.45      7.47 o 
  -5  17   7       27.53       24.91      6.74 o 
  -3  17   7       10.71        9.15      3.92 o 
  -1  17   7       20.25       16.00      6.41 o 
  -8  18   7        8.39        8.92      3.38 o 
  -6  18   7       23.48       19.09      5.21 o 
  -4  18   7        1.66        5.68      2.60 o 
  -2  18   7        3.54        0.38      2.19 o 
   0  18   7        2.34        0.81      1.05 o 
  -7  19   7        1.34        1.95      1.28 o 
  -5  19   7       10.47       12.75      4.09 o 
  -3  19   7        0.26        2.36      2.30 o 
  -6  20   7        4.84        4.29      2.16 o 
  -4  20   7       11.32       11.89      3.81 o 
  -5  21   7       12.37        8.30      2.68 o 
  -8   0   8       30.11       51.22      9.14 o 
  -6   0   8       13.52        9.96      3.34 o 
  -4   0   8       80.99       97.34     12.99 o 
  -2   0   8       99.69      108.09     14.59 o 
   0   0   8       34.47       45.26      9.17 o 
   2   0   8        3.45        4.91      3.31 o 
 -11   1   8       27.59       23.27      5.93 o 
  -9   1   8       37.49       45.07      8.63 o 
  -7   1   8      124.56      120.03      9.56 o 
  -5   1   8       99.97       95.29     10.08 o 
  -3   1   8       31.81       23.68      4.80 o 
  -1   1   8       17.85       22.04      5.01 o 
   1   1   8        2.53        2.17      1.77 o 
 -12   2   8        5.41        4.36      2.27 o 
 -10   2   8       21.07       20.46      6.04 o 
  -8   2   8       41.65       45.53      8.41 o 
  -6   2   8      138.26      127.63      8.49 o 
  -4   2   8      169.19      166.20     12.13 o 
  -2   2   8       92.77       92.46      9.48 o 
   0   2   8       21.11       21.49      4.55 o 
   2   2   8        0.38        1.21      1.97 o 
 -11   3   8       19.56       16.34      5.00 o 
  -9   3   8       13.63       13.26      4.93 o 
  -7   3   8       76.01       76.54      7.81 o 
  -5   3   8       81.58       81.73      6.87 o 
  -3   3   8       17.37        9.21      3.13 o 
  -1   3   8        4.16        4.72      2.38 o 
   1   3   8        2.62        0.38      2.01 o 
 -12   4   8        4.72        7.40      2.95 o 
 -10   4   8       27.45       29.41      7.26 o 
  -8   4   8       84.61       78.31     11.25 o 
  -6   4   8      126.36      135.70      8.68 o 
  -4   4   8       17.96       19.05      3.39 o 
  -2   4   8        1.34        0.66      1.43 o 
   0   4   8       13.25       14.36      3.34 o 
   2   4   8        1.45        3.47      1.58 o 
 -11   5   8        2.90        4.50      2.70 o 
  -9   5   8       37.91       34.63      7.91 o 
  -7   5   8       48.67       41.40      8.50 o 
  -5   5   8       61.84       66.89      6.13 o 
  -3   5   8       90.81       95.48      9.17 o 
  -1   5   8       42.53       43.83      6.29 o 
   1   5   8        5.44        2.77      3.00 o 
 -12   6   8        1.94        3.13      1.94 o 
 -10   6   8       14.24       13.84      4.86 o 
  -8   6   8      107.84      107.05     13.82 o 
  -6   6   8       15.98       15.71      5.27 o 
  -4   6   8       81.80       99.23     13.70 o 
  -2   6   8       41.12       31.27      6.29 o 
   0   6   8       23.25       10.20     10.52 o 
   2   6   8        5.30        4.68      2.16 o 
 -11   7   8        8.38        7.83      3.19 o 
  -9   7   8      131.45      142.05     15.61 o 
  -7   7   8      125.74      119.92     10.21 o 
  -5   7   8       33.09       33.57      7.53 o 
  -3   7   8       45.89       52.25     10.10 o 
  -1   7   8        9.65        3.38      3.11 o 
   1   7   8        2.06        2.53      2.44 o 
 -12   8   8        5.88        5.36      2.40 o 
 -10   8   8       16.52       23.84      6.02 o 
  -8   8   8       62.88       55.16      9.82 o 
  -6   8   8       91.87      100.93      9.29 o 
  -4   8   8      183.66      196.44     19.07 o 
  -2   8   8       58.65       44.07     32.16 o 
   0   8   8        2.64        1.71      2.14 o 
 -11   9   8        0.50        1.58      2.18 o 
  -9   9   8       10.81        8.82      4.12 o 
  -7   9   8      112.83      140.69     10.81 o 
  -5   9   8      226.56      226.62     13.89 o 
  -3   9   8       64.73       54.36      9.69 o 
  -1   9   8       12.94        8.31      3.55 o 
   1   9   8        0.81        0.45      0.91 o 
 -10  10   8       27.35       37.63      7.14 o 
  -8  10   8       69.67       72.76     11.00 o 
  -6  10   8       60.04       76.14      7.97 o 
  -4  10   8      100.21      104.15      9.39 o 
  -2  10   8       11.88        3.58      3.15 o 
   0  10   8        3.15        2.80      2.09 o 
 -11  11   8        1.93        1.89      1.80 o 
  -9  11   8        2.93        8.25      3.67 o 
  -7  11   8        6.91        7.71      3.85 o 
  -5  11   8      186.20      204.62     18.63 o 
  -3  11   8       81.69       80.35     11.53 o 
  -1  11   8        4.95        4.00      4.64 o 
 -10  12   8        6.75        8.75      3.61 o 
  -8  12   8       91.32       98.39     12.45 o 
  -6  12   8      295.54      312.33     22.99 o 
  -4  12   8       82.18       93.72     12.52 o 
  -2  12   8        8.80        5.99      3.14 o 
   0  12   8        0.36        0.16      2.58 o 
 -11  13   8        8.61        4.25      2.34 o 
  -9  13   8       13.28       15.97      4.82 o 
  -7  13   8       48.42       57.87      9.73 o 
  -5  13   8       33.61       32.12      7.67 o 
  -3  13   8       10.85       13.13      4.52 o 
  -1  13   8        1.78        0.16      2.99 o 
 -10  14   8        5.38        6.68      2.87 o 
  -8  14   8       33.64       48.39      8.33 o 
  -6  14   8       15.71       17.13      5.41 o 
  -4  14   8        5.82       12.19      4.89 o 
  -2  14   8        2.54        0.10      2.22 o 
   0  14   8        3.45        5.01      2.05 o 
  -9  15   8       10.75       12.61      3.89 o 
  -7  15   8        6.75        9.36      3.46 o 
  -5  15   8        6.98       10.86      4.53 o 
  -3  15   8        1.43        1.61      2.41 o 
  -1  15   8        4.17        0.56      2.96 o 
  -8  16   8       11.79       13.96      4.08 o 
  -6  16   8        6.72        8.89      4.09 o 
  -4  16   8       14.75       17.81      5.11 o 
  -2  16   8        5.23        2.22      3.80 o 
  -9  17   8       13.41       10.39      2.98 o 
  -7  17   8        7.51       10.93      3.88 o 
  -5  17   8        4.05        2.56      2.23 o 
  -3  17   8        0.34        0.86      1.97 o 
  -8  18   8       10.59       10.49      2.97 o 
  -6  18   8        1.83        1.03      2.63 o 
  -4  18   8        4.07        2.74      2.07 o 
  -5  19   8        4.20        2.81      1.97 o 
  -7   1   9       11.72        9.93      3.04 o 
  -5   1   9       29.89       26.01      6.96 o 
  -3   1   9       45.95       45.95      6.31 o 
  -1   1   9       14.14       18.15      3.73 o 
  -8   2   9       17.26       19.90      4.21 o 
  -6   2   9        5.67        4.10      2.35 o 
  -4   2   9       19.16       17.05      3.85 o 
  -2   2   9        0.78        1.46      1.57 o 
   0   2   9        1.90        4.47      2.35 o 
  -7   3   9        3.82        4.10      1.93 o 
  -5   3   9       23.72       20.26      4.35 o 
  -3   3   9       19.38       24.25      4.55 o 
  -1   3   9       12.59       13.00      2.97 o 
 -12   4   9        9.70        9.24      3.27 o 
  -8   4   9       28.54       30.70      4.88 o 
  -6   4   9        9.15        9.31      2.84 o 
  -4   4   9       14.78       15.63      3.58 o 
  -2   4   9        1.94        0.93      1.69 o 
   0   4   9        1.75        0.55      1.93 o 
 -11   5   9       15.35       11.73      2.60 o 
  -9   5   9       28.03       29.81      4.52 o 
  -7   5   9       20.15       23.22      4.34 o 
  -5   5   9        7.71        9.55      3.05 o 
  -3   5   9       10.42        8.71      2.76 o 
  -1   5   9        2.88        0.67      1.66 o 
 -10   6   9       25.48       28.13      4.21 o 
  -8   6   9       79.29       73.38      7.27 o 
  -6   6   9       37.24       46.10      8.83 o 
  -4   6   9       15.84       19.35      6.01 o 
  -2   6   9        2.21        3.16      2.78 o 
   0   6   9        0.54        5.44      2.14 o 
 -11   7   9        6.07        5.62      2.29 o 
  -9   7   9       30.01       34.58      4.86 o 
  -7   7   9      124.47      138.41     14.90 o 
  -5   7   9        3.97        8.63      4.60 o 
  -3   7   9        8.28        6.28      3.11 o 
  -1   7   9        2.21        2.24      1.86 o 
 -10   8   9        2.14        1.75      1.24 o 
  -8   8   9       43.08       58.89      6.33 o 
  -6   8   9       61.55       67.19     10.53 o 
  -4   8   9        8.53        7.50      3.30 o 
  -2   8   9        3.54        4.84      2.30 o 
 -11   9   9        5.53        1.97      1.47 o 
  -9   9   9       75.93      105.84      7.86 o 
  -7   9   9      177.32      210.62     12.10 o 
  -5   9   9       56.73       64.16     10.43 o 
  -3   9   9        3.10        0.77      1.43 o 
  -1   9   9        0.20       -0.77      1.38 o 
 -10  10   9       15.72       14.50      3.81 o 
  -8  10   9       34.97       40.23      4.93 o 
  -6  10   9       23.30       20.38      3.75 o 
  -4  10   9        2.33        4.58      2.86 o 
  -2  10   9        0.50        0.41      1.11 o 
  -9  11   9        7.89       10.55      3.88 o 
  -7  11   9       39.85       46.95      7.82 o 
  -5  11   9        4.98        6.92      3.44 o 
  -3  11   9        2.21       -0.01      2.51 o 
 -10  12   9        1.98        0.82      1.22 o 
  -8  12   9        1.81        5.21      2.39 o 
  -6  12   9        7.83        9.76      3.69 o 
  -4  12   9        7.37        9.58      3.61 o 
  -2  12   9        5.51        0.79      2.50 o 
  -9  13   9        1.67        6.75      2.72 o 
  -7  13   9        2.40        0.55      1.48 o 
  -5  13   9        5.91        6.77      2.87 o 
  -3  13   9       12.14        5.63      5.03 o 
  -8  14   9        0.06        0.00      1.25 o 
  -6  14   9        4.73       10.76      3.50 o 
  -4  14   9        6.64        5.01      2.19 o 
  -7  15   9        0.71        2.73      1.52 o 
  -5  15   9        0.74       -0.69      1.70 o 
  -3  15   9        8.36        4.15      2.91 o 
  -6  16   9        1.91        0.91      1.22 o 
 -10   0  10        3.24        6.42      2.71 o 
  -8   0  10       75.33       78.15     10.40 o 
  -6   0  10       71.97       90.88     11.57 o 
  -4   0  10       61.47       66.62      9.49 o 
  -2   0  10       32.31       28.89      5.70 o 
 -11   1  10        0.47       -0.48      0.95 o 
  -9   1  10       13.79       11.72      2.89 o 
  -7   1  10       56.13       58.81      6.54 o 
  -5   1  10       35.43       38.83      5.21 o 
  -3   1  10       13.77       16.43      3.26 o 
 -10   2  10        5.04        6.85      2.21 o 
  -8   2  10       45.09       46.18      5.61 o 
  -6   2  10       34.22       28.41      4.70 o 
  -4   2  10        8.61        9.09      2.68 o 
  -2   2  10        2.37        0.84      1.25 o 
 -11   3  10        2.78        1.58      1.74 o 
  -9   3  10       23.75       26.77      4.15 o 
  -7   3  10       45.55       46.96      5.79 o 
  -5   3  10       37.10       33.52      4.86 o 
  -3   3  10        5.35        5.16      1.77 o 
 -10   4  10        3.15        1.76      1.91 o 
  -8   4  10        6.35        4.83      1.63 o 
  -6   4  10       33.64       33.47      4.63 o 
  -4   4  10        7.69        9.22      2.69 o 
  -2   4  10        0.96        2.46      1.81 o 
 -11   5  10        0.34        1.97      1.63 o 
  -9   5  10        4.27        6.85      2.05 o 
  -7   5  10       12.59       10.03      2.58 o 
  -5   5  10       19.75       18.76      5.13 o 
  -3   5  10        1.25        1.72      2.01 o 
 -10   6  10        0.67        0.10      1.40 o 
  -8   6  10        0.49        0.98      1.51 o 
  -6   6  10       29.65       25.60      5.78 o 
  -4   6  10        5.14        4.74      3.04 o 
  -9   7  10        1.11        4.65      2.71 o 
  -7   7  10        2.49        0.09      2.04 o 
  -5   7  10        4.17        3.12      1.97 o 
  -3   7  10        3.73        2.80      2.41 o 
  -8   8  10        5.16        9.83      3.48 o 
  -6   8  10       11.72       12.43      4.18 o 
  -4   8  10        0.18        5.79      2.36 o 
  -7   9  10        2.13        4.15      2.32 o 
  -5   9  10        9.56       10.87      2.78 o 
  -6  10  10       46.52       45.28     12.65 o 
  -5  11  10       20.21       12.64      4.67 o 
  -9   1  11        4.07        3.93      1.55 o 
  -7   1  11        1.93        3.61      1.53 o 
  -5   1  11        6.07        8.08      3.18 o 
  -8   2  11        8.02        8.80      1.99 o 
  -6   2  11        3.47        4.57      2.09 o 
  -9   3  11        6.90        6.20      2.41 o 
  -7   3  11       10.89       12.76      3.82 o 
  -8   4  11        6.75        6.78      2.48 o 
  -6   4  11        1.57        6.04      2.63 o 
  -7   5  11        1.33       -0.18      1.38 o 
                                                 
